# Supplementary material for: 1,5-Bis(2-chloro­benzyl­idene)carbonohydrazide
Source: Acta Crystallogr Sect E Struct Rep Online. 2009 Jul 11;65(Pt 8):o1846. doi: 10.1107/S1600536809026014 (PMC2977268; doi:10.1107/S1600536809026014)
Supplement: Supplementary file 2 [file e-65-o1846-Isup2.hkl]

# 
# h,k,l, Fc-squared, Fo-squared, sigma(Fo-squared) and status flag 
# 
data_I
_shelx_title ' 090514f in P2(1)/c' 
_shelx_refln_list_code          4 
_shelx_F_calc_maximum      232.53 
_exptl_crystal_F_000       688.00 
_reflns_d_resolution_high  0.8404 
 
loop_ 
 _symmetry_equiv_pos_as_xyz 
 'x, y, z' 
 '-x, y+1/2, -z+1/2' 
 '-x, -y, -z' 
 'x, -y-1/2, z-1/2' 
 
_cell_length_a    10.7889 
_cell_length_b    15.7117 
_cell_length_c     9.0543 
_cell_angle_alpha  90.000 
_cell_angle_beta   90.978 
_cell_angle_gamma  90.000 
 
_shelx_F_squared_multiplier     1.000 
 
loop_ 
 _refln_index_h 
 _refln_index_k 
 _refln_index_l 
 _refln_F_squared_calc 
 _refln_F_squared_meas 
 _refln_F_squared_sigma 
 _refln_observed_status 
   1   0   0      386.54      329.64     11.60 o 
   2   0   0     2987.52     2780.78     65.05 o 
   3   0   0     6647.94     6268.67    143.72 o 
   4   0   0     2245.86     1986.48     48.31 o 
   5   0   0       15.71       14.98      3.72 o 
   6   0   0      214.46      221.99     30.34 o 
   7   0   0      591.21      555.42     27.78 o 
   8   0   0       13.09       10.73      6.44 o 
   9   0   0       13.53        5.13      7.39 o 
  10   0   0       93.88       90.67     11.88 o 
  11   0   0        1.00      -13.05     15.39 o 
  12   0   0        0.27      -24.43     17.57 o 
   1   1   0      422.22      399.48      7.02 o 
   2   1   0      333.84      326.28      5.85 o 
   3   1   0    23307.10    22790.25    314.90 o 
   4   1   0       23.99       99.88      5.76 o 
   5   1   0      249.41      216.63      6.62 o 
   6   1   0       94.36       75.80     11.27 o 
   7   1   0      518.27      516.20     17.36 o 
   8   1   0       20.86       18.88      6.25 o 
   9   1   0        0.69       -4.60      6.10 o 
  10   1   0        1.44       -5.71      5.69 o 
  11   1   0       24.52       12.14     11.95 o 
  12   1   0        7.45        6.01     12.48 o 
   0   2   0     2362.34     2226.60     79.54 o 
   1   2   0      163.06      147.32      3.10 o 
   2   2   0     6453.22     6140.49     85.86 o 
   3   2   0       22.77      106.64      9.37 o 
   4   2   0     1823.40     1796.89     27.22 o 
   5   2   0     1556.29     1540.44     24.25 o 
   6   2   0     3018.45     2982.66     57.06 o 
   7   2   0        4.09       10.24      4.21 o 
   8   2   0        3.77        1.99      5.64 o 
   9   2   0      121.89      132.47     11.06 o 
  10   2   0       10.12        9.63      7.71 o 
  11   2   0        0.06      -11.53     10.91 o 
  12   2   0        3.97      -14.77     12.21 o 
   1   3   0     6260.95     5854.76    159.77 o 
   2   3   0      388.65      354.25      6.68 o 
   3   3   0      146.02      141.64      5.20 o 
   4   3   0      806.21      745.46     12.96 o 
   5   3   0     1200.23     1134.99     28.55 o 
   6   3   0      346.96      328.44     13.29 o 
   7   3   0      124.48      127.03      7.10 o 
   8   3   0      278.55      277.56     11.57 o 
   9   3   0      333.28      348.04     38.94 o 
  10   3   0       86.12      103.38     11.17 o 
  11   3   0        1.84        4.16     12.62 o 
  12   3   0        8.32       -9.67     12.95 o 
   0   4   0     1899.88     1701.97     63.19 o 
   1   4   0     1203.46     1094.48     19.19 o 
   2   4   0     2378.44     2135.05     34.01 o 
   3   4   0      152.80      135.85      4.16 o 
   4   4   0       85.24       59.22      4.54 o 
   5   4   0      826.79      819.46     14.77 o 
   6   4   0      358.29      340.37      8.48 o 
   7   4   0       95.59      102.53     10.04 o 
   8   4   0      452.43      456.65     14.96 o 
   9   4   0        7.23        7.04      6.96 o 
  10   4   0       21.34       16.48      8.35 o 
  11   4   0       27.49       18.96     13.08 o 
  12   4   0       12.60       13.48     13.96 o 
   1   5   0     1542.16     1344.31     33.79 o 
   2   5   0      950.37      857.58     14.35 o 
   3   5   0      395.04      366.27      7.83 o 
   4   5   0       25.01       36.85      3.30 o 
   5   5   0       49.66       43.00      3.88 o 
   6   5   0      211.32      226.40      7.13 o 
   7   5   0        9.24       12.60      4.63 o 
   8   5   0        8.42        2.28      5.96 o 
   9   5   0        6.49       -0.77      8.53 o 
  10   5   0        9.46       -1.29      8.03 o 
  11   5   0       27.06       28.32     12.48 o 
  12   5   0        7.01        8.55     18.60 o 
   0   6   0       28.89       45.74      7.14 o 
   1   6   0      836.91      763.87     15.11 o 
   2   6   0      407.11      377.01      9.20 o 
   3   6   0       92.73       96.42      4.28 o 
   4   6   0      128.69      138.73      7.63 o 
   5   6   0       65.11       94.30      5.03 o 
   6   6   0      164.26      151.60      6.20 o 
   7   6   0      300.27      307.22     12.38 o 
   8   6   0       17.03       17.06      8.16 o 
   9   6   0       13.53       17.76      7.78 o 
  10   6   0        1.65       -9.92      7.12 o 
  11   6   0       18.21       13.31     12.70 o 
  12   6   0        8.64       16.47     14.19 o 
   1   7   0      404.43      379.12     11.05 o 
   2   7   0      451.61      484.90     12.03 o 
   3   7   0     1605.70     1583.09     28.85 o 
   4   7   0      576.79      555.15     11.64 o 
   5   7   0       43.24       62.09      4.93 o 
   6   7   0      165.26      162.81      6.70 o 
   7   7   0       22.38       28.38      5.88 o 
   8   7   0       34.10       24.06      7.83 o 
   9   7   0       41.40       45.85      8.82 o 
  10   7   0      117.21      142.65     13.10 o 
  11   7   0       51.76       69.39     20.92 o 
   0   8   0     1390.33     1656.40     66.32 o 
   1   8   0     2610.83     2609.84     57.95 o 
   2   8   0     1080.19      962.88     24.72 o 
   3   8   0      515.49      530.17     19.15 o 
   4   8   0      109.43      122.82      5.67 o 
   5   8   0      423.70      362.71      9.61 o 
   6   8   0       55.90       62.93      5.74 o 
   7   8   0        1.36        1.08      4.97 o 
   8   8   0       57.60       84.99      8.37 o 
   9   8   0        3.71        2.79      9.90 o 
  10   8   0       11.98        7.26     10.90 o 
  11   8   0        4.24      -25.35     16.90 o 
   1   9   0      366.10      374.02     13.49 o 
   2   9   0      335.89      333.05     11.33 o 
   3   9   0      484.97      470.70     14.86 o 
   4   9   0        2.93        6.55      3.91 o 
   5   9   0        0.19       -4.91      3.62 o 
   6   9   0       42.08       46.22      5.82 o 
   7   9   0       63.06       83.03      9.23 o 
   8   9   0        0.70       -6.32      6.53 o 
   9   9   0        0.72        1.83     10.47 o 
  10   9   0       23.43        7.93     10.98 o 
  11   9   0       56.01       35.92     22.25 o 
   0  10   0       13.55       11.26      4.77 o 
   1  10   0      318.23      292.37     10.80 o 
   2  10   0      484.11      492.40     15.07 o 
   3  10   0        1.78        1.39      3.77 o 
   4  10   0        0.27       -5.16      3.79 o 
   5  10   0       35.48       35.48      5.76 o 
   6  10   0      441.05      445.77     15.80 o 
   7  10   0      181.54      181.70     11.30 o 
   8  10   0       95.02      125.05     11.87 o 
   9  10   0       51.19       76.08     14.81 o 
  10  10   0        8.35      -18.20     12.13 o 
   1  11   0      115.18      111.27      7.94 o 
   2  11   0      159.83      165.15      8.83 o 
   3  11   0       40.05       55.64      6.84 o 
   4  11   0      123.51      120.67      7.33 o 
   5  11   0       21.61       26.74      6.06 o 
   6  11   0       19.85       26.07      8.74 o 
   7  11   0       91.14      126.45     11.63 o 
   8  11   0        9.67        3.75      8.68 o 
   9  11   0        0.23      -15.44     10.29 o 
  10  11   0       15.80       -4.11     11.46 o 
   0  12   0      304.29      274.63     13.23 o 
   1  12   0      123.09      151.88     31.87 o 
   2  12   0      109.29       99.18      9.26 o 
   3  12   0     1162.02     1089.64     27.95 o 
   4  12   0       17.08       38.05      6.74 o 
   5  12   0      336.00      305.63     11.79 o 
   6  12   0      331.96      333.77     14.70 o 
   7  12   0       92.01      113.31     11.81 o 
   8  12   0        0.03       -8.94      9.52 o 
   9  12   0        8.57      -13.63     11.01 o 
   1  13   0       30.68       29.48      6.70 o 
   2  13   0      186.25      153.03      9.89 o 
   3  13   0      322.98      304.71     13.56 o 
   4  13   0       17.91       53.70      8.70 o 
   5  13   0      139.21      148.39      9.80 o 
   6  13   0        5.33       -0.24      7.13 o 
   7  13   0        0.21       -1.04      8.04 o 
   8  13   0       16.93       12.26      9.41 o 
   9  13   0        5.78      -12.29     11.47 o 
   0  14   0      352.38      307.66     26.16 o 
   1  14   0       63.69       54.30     10.83 o 
   2  14   0       22.32       13.02      9.33 o 
   3  14   0       92.31      103.92     10.34 o 
   4  14   0        1.11       -4.31      6.46 o 
   5  14   0       65.46       77.89      9.89 o 
   6  14   0       14.55       23.42      8.94 o 
   7  14   0       27.88       29.27     10.00 o 
   8  14   0       46.48       43.45     14.14 o 
   1  15   0        7.39       -4.30     12.61 o 
   2  15   0        0.15       -8.95      7.81 o 
   3  15   0       92.86       99.65     14.42 o 
   4  15   0       26.04       32.56     11.21 o 
   5  15   0       28.86       24.50     12.88 o 
   6  15   0        0.19        0.51     13.75 o 
   7  15   0       14.24        7.32     11.61 o 
   0  16   0        5.98      -10.88     12.38 o 
   1  16   0      108.58      104.35     14.59 o 
   2  16   0       64.77       67.15     12.97 o 
   3  16   0      152.00      162.55     16.44 o 
   4  16   0        8.51       18.85     13.30 o 
   5  16   0       87.72      111.92     16.18 o 
   6  16   0       31.76       59.57     19.02 o 
   1  17   0       11.95       17.60     10.54 o 
   2  17   0       11.34       35.41     12.15 o 
   3  17   0       76.22       90.31     14.46 o 
   4  17   0       27.97       16.37     18.35 o 
   5  17   0        0.66       -4.41     13.44 o 
   0  18   0      125.06      168.95     27.27 o 
   1  18   0        0.15       14.48     10.64 o 
   2  18   0        0.25      -13.88      9.26 o 
   3  18   0       10.93       11.01     10.72 o 
 -12   1   1        0.81       -4.69     13.33 o 
 -11   1   1       10.73        1.65      6.78 o 
 -10   1   1       26.45       29.90      8.44 o 
  -9   1   1       18.88       18.25      7.35 o 
  -8   1   1        0.04       -3.18      5.49 o 
  -7   1   1       70.30       95.09      7.91 o 
  -6   1   1       11.84       16.82      4.49 o 
  -5   1   1      986.82      868.70     19.27 o 
  -4   1   1      402.20      357.04      9.25 o 
  -3   1   1     4889.37     6160.41    132.24 o 
  -2   1   1      168.58      163.99      6.56 o 
  -1   1   1    11952.69    11525.38    227.24 o 
   0   1   1      374.45      413.87     15.06 o 
   1   1   1      726.72     1243.67    228.60 o 
   2   1   1       55.61       76.98      7.39 o 
   3   1   1    54069.00    52396.65    995.83 o 
   4   1   1      328.82      296.57      7.99 o 
   5   1   1       56.54       82.80      9.06 o 
   6   1   1      794.63      770.77     14.49 o 
   7   1   1      214.26      188.60      6.68 o 
   8   1   1        9.60       11.72      7.57 o 
   9   1   1      145.42      142.80     10.72 o 
  10   1   1       47.28       41.68     12.40 o 
  11   1   1        9.89       -3.80     11.19 o 
  12   1   1        0.01      -17.01     11.34 o 
 -12   2   1        0.07      -18.60     15.06 o 
 -11   2   1       48.43       50.70     11.95 o 
 -10   2   1       40.95       27.36      8.32 o 
  -9   2   1        0.22       -6.83      6.33 o 
  -8   2   1       78.74       91.93      8.86 o 
  -7   2   1      424.94      438.03     14.96 o 
  -6   2   1      100.93      111.27     10.83 o 
  -5   2   1     1882.80     1805.27     30.75 o 
  -4   2   1       74.26      105.18      5.22 o 
  -3   2   1     1363.49     1461.87     35.81 o 
  -2   2   1     4914.40     6088.72    166.05 o 
  -1   2   1     1772.02     1687.25     32.71 o 
   0   2   1     2991.81     3060.26     67.64 o 
   1   2   1      403.04      495.56     22.40 o 
   2   2   1    23560.40    21550.35    298.15 o 
   3   2   1     3156.47     3079.03    199.47 o 
   4   2   1     1415.47     1298.26     20.63 o 
   5   2   1       75.63      102.37     11.61 o 
   6   2   1     1434.62     1336.26     25.79 o 
   7   2   1      120.92      130.04      6.18 o 
   8   2   1       69.26       62.73      8.75 o 
   9   2   1       14.46        4.96      6.40 o 
  10   2   1        1.97       -5.12     10.01 o 
  11   2   1        0.06      -17.62     11.75 o 
  12   2   1       35.32       26.85     14.00 o 
 -12   3   1        0.44      -14.94     12.63 o 
 -11   3   1        8.33        5.10      8.76 o 
 -10   3   1       39.09       45.69      9.21 o 
  -9   3   1        4.45       11.01      7.34 o 
  -8   3   1       28.28       38.16     16.62 o 
  -7   3   1      149.69      138.32      8.29 o 
  -6   3   1        6.73       12.88      4.02 o 
  -5   3   1     1816.63     1766.45     27.41 o 
  -4   3   1      327.07      322.36      6.87 o 
  -3   3   1       22.69       39.94      2.80 o 
  -2   3   1     1366.46     1262.54     19.26 o 
  -1   3   1      370.58      428.70     16.06 o 
   0   3   1      375.02      332.12      8.34 o 
   1   3   1     8546.54     7716.46    200.32 o 
   2   3   1     2151.42     1915.65     28.52 o 
   3   3   1      376.41      339.34      7.18 o 
   4   3   1      577.65      521.39     10.16 o 
   5   3   1      319.56      328.56     19.18 o 
   6   3   1      592.72      617.66     12.67 o 
   7   3   1      362.63      380.56     10.89 o 
   8   3   1      359.05      406.55     13.72 o 
   9   3   1       49.89       56.65      8.27 o 
  10   3   1       59.57       61.38     12.96 o 
  11   3   1        0.90       10.94     11.61 o 
  12   3   1       10.53       20.37     14.16 o 
 -12   4   1        1.72      -14.66     16.26 o 
 -11   4   1       38.62       27.94     15.05 o 
 -10   4   1        0.38        3.20      7.29 o 
  -9   4   1       16.58       18.79      7.58 o 
  -8   4   1      289.21      253.88     11.23 o 
  -7   4   1       76.45       87.92      6.58 o 
  -6   4   1      568.28      556.97     13.03 o 
  -5   4   1       58.42       55.63      3.78 o 
  -4   4   1      439.93      350.59      7.58 o 
  -3   4   1     1108.40     1047.46     16.89 o 
  -2   4   1     4070.53     3598.97     51.53 o 
  -1   4   1     1421.35     1357.39     27.65 o 
   0   4   1       99.82       72.82      6.80 o 
   1   4   1     1248.82     1177.52     24.56 o 
   2   4   1      574.26      663.26     45.07 o 
   3   4   1       15.24       31.86      3.39 o 
   4   4   1       64.03       78.33      4.22 o 
   5   4   1        4.55        9.30      3.02 o 
   6   4   1        7.39       12.25      3.52 o 
   7   4   1      241.42      209.54      8.19 o 
   8   4   1        0.14       -1.74      5.05 o 
   9   4   1      106.73      125.29     11.95 o 
  10   4   1       49.21       66.20     14.17 o 
  11   4   1       42.02       38.44     12.42 o 
  12   4   1       16.11       19.40     12.92 o 
 -12   5   1       13.37        0.11     18.52 o 
 -11   5   1        0.13       -2.10      8.73 o 
 -10   5   1        8.24       -3.27      7.92 o 
  -9   5   1        3.60        2.61      7.04 o 
  -8   5   1      116.32      131.38     10.56 o 
  -7   5   1       17.33       22.01      4.85 o 
  -6   5   1       25.97       31.41      4.65 o 
  -5   5   1      991.60     1010.23     17.54 o 
  -4   5   1       75.38      112.40      8.42 o 
  -3   5   1     2417.46     2329.50     34.90 o 
  -2   5   1     1990.31     1898.77     28.68 o 
  -1   5   1      110.80       92.23      4.73 o 
   0   5   1     1005.58      954.53     17.19 o 
   1   5   1        4.39        5.59      2.28 o 
   2   5   1       25.56       51.26      4.78 o 
   3   5   1      267.03      265.24     13.25 o 
   4   5   1      273.08      263.00      7.06 o 
   5   5   1      517.35      533.52     11.40 o 
   6   5   1       20.81       27.11      4.07 o 
   7   5   1        0.41        1.70      4.27 o 
   8   5   1        7.88       12.62      6.73 o 
   9   5   1       33.73       30.85      7.96 o 
  10   5   1      145.01      160.46     19.44 o 
  11   5   1       18.31       27.04     13.47 o 
  12   5   1        2.57       -0.52     12.85 o 
 -12   6   1        0.19      -13.89     19.69 o 
 -11   6   1       11.32        7.94     10.47 o 
 -10   6   1        8.39       19.86      8.92 o 
  -9   6   1       71.53       90.53     10.51 o 
  -8   6   1      191.24      172.63     10.09 o 
  -7   6   1      158.21      156.45     10.20 o 
  -6   6   1      409.63      360.31     10.36 o 
  -5   6   1       38.71       43.37      4.04 o 
  -4   6   1       31.81       87.45     13.20 o 
  -3   6   1     3188.47     2992.16     70.16 o 
  -2   6   1       92.57       90.43      5.14 o 
  -1   6   1      275.53      470.98     22.42 o 
   0   6   1     7725.82     7550.08    139.90 o 
   1   6   1     2148.68     1930.48     39.61 o 
   2   6   1       70.56       55.80      4.63 o 
   3   6   1     2917.08     2884.95     43.20 o 
   4   6   1     3126.36     2887.24     43.66 o 
   5   6   1      170.75      189.94      6.69 o 
   6   6   1       63.86       82.31      5.63 o 
   7   6   1      333.07      314.81     10.46 o 
   8   6   1        8.74        4.45      5.44 o 
   9   6   1        4.03        9.91      7.35 o 
  10   6   1       28.80       20.56     22.25 o 
  11   6   1        0.50      -15.48     12.15 o 
  12   6   1        0.96       -0.94     12.77 o 
 -11   7   1        9.98       -4.74     10.75 o 
 -10   7   1        1.06        1.99      9.52 o 
  -9   7   1       49.69       55.26     11.31 o 
  -8   7   1       41.47       60.08      8.88 o 
  -7   7   1       74.96       97.53     13.70 o 
  -6   7   1        0.24       -1.30      4.14 o 
  -5   7   1      303.45      276.14      7.75 o 
  -4   7   1      375.45      360.45      8.77 o 
  -3   7   1        0.57       16.60      5.40 o 
  -1   7   1      108.70      193.36     18.53 o 
   0   7   1     2949.37     3053.85     96.19 o 
   1   7   1       53.99      156.09     19.99 o 
   2   7   1     2152.86     2208.71     86.56 o 
   3   7   1      461.25      485.61     16.75 o 
   4   7   1      302.41      252.67      7.56 o 
   5   7   1        4.16        5.39      3.47 o 
   6   7   1       61.78       54.31      5.21 o 
   7   7   1      199.52      177.51      8.52 o 
   8   7   1       11.87       19.77      6.34 o 
   9   7   1       27.10       19.43      8.36 o 
  10   7   1        1.26      -16.74     11.16 o 
  11   7   1        2.10        8.00     13.53 o 
 -11   8   1        6.93       -6.57     11.16 o 
 -10   8   1        0.02       -1.10      9.83 o 
  -9   8   1        0.60       -7.64      8.70 o 
  -8   8   1       27.48       38.63     10.35 o 
  -7   8   1      276.99      261.12     12.09 o 
  -6   8   1      307.93      296.17     10.06 o 
  -5   8   1      533.14      516.84     11.74 o 
  -4   8   1        0.09        4.89      3.13 o 
  -3   8   1     1095.52     1115.34     29.80 o 
  -2   8   1     1287.04     1166.70     29.55 o 
  -1   8   1      213.15      247.12     12.04 o 
   0   8   1       41.78       48.92      4.38 o 
   1   8   1      355.88      329.05     10.21 o 
   2   8   1      798.50      792.28     19.61 o 
   3   8   1       35.19       77.85      6.29 o 
   4   8   1        6.55        3.40      3.29 o 
   5   8   1      221.85      211.21      7.48 o 
   6   8   1       20.95       23.85      4.93 o 
   7   8   1       44.87       58.30      8.81 o 
   8   8   1        1.96        0.53      5.79 o 
   9   8   1      116.90      134.86     12.34 o 
  10   8   1      131.91      159.51     18.13 o 
  11   8   1        1.00       -4.39     13.03 o 
 -11   9   1        2.75        8.77     12.35 o 
 -10   9   1        0.01       -2.70     10.37 o 
  -9   9   1       36.25       25.35     10.92 o 
  -8   9   1      133.06      154.86     15.43 o 
  -7   9   1       85.12      108.46      9.86 o 
  -6   9   1       51.95       57.92      8.05 o 
  -5   9   1       36.33       54.57      6.00 o 
  -4   9   1       56.22       86.51      6.69 o 
  -3   9   1      505.29      465.40     12.40 o 
  -2   9   1      389.07      315.26     15.33 o 
  -1   9   1      329.39      371.13     74.85 o 
   0   9   1      248.42      325.81     20.75 o 
   1   9   1     1557.68     1386.68     39.04 o 
   2   9   1      378.30      346.89     11.54 o 
   3   9   1        1.35       15.17      5.70 o 
   4   9   1      459.79      443.32     29.70 o 
   5   9   1      681.40      602.94     13.50 o 
   6   9   1      122.42      129.94     11.51 o 
   7   9   1       12.33        9.82      6.02 o 
   8   9   1       47.97       40.95     10.62 o 
   9   9   1       75.93      102.11     13.34 o 
  10   9   1        7.68       23.09     19.35 o 
  11   9   1       19.24       12.10     20.69 o 
 -10  10   1       89.74       98.35     15.84 o 
  -9  10   1       36.48       43.38     12.04 o 
  -8  10   1      549.86      550.76     22.85 o 
  -7  10   1       19.11       37.96      8.60 o 
  -6  10   1      257.93      227.03     11.62 o 
  -5  10   1      115.81      120.73      8.18 o 
  -4  10   1      146.56      144.91      7.92 o 
  -3  10   1      340.78      273.92      9.55 o 
  -2  10   1      265.69      262.05     13.21 o 
  -1  10   1     1117.43      973.19     19.86 o 
   0  10   1       41.31       69.68      6.83 o 
   1  10   1      106.75      140.42      8.51 o 
   2  10   1        0.43        2.81      4.05 o 
   3  10   1       17.44       31.23      9.37 o 
   4  10   1       59.28       70.42      7.08 o 
   5  10   1      171.35      161.00      8.16 o 
   6  10   1       13.30       10.35      4.86 o 
   7  10   1        0.05       -2.02      5.84 o 
   8  10   1        9.79       20.67      8.29 o 
   9  10   1       19.13       16.89     11.31 o 
  10  10   1       29.36       57.95     21.59 o 
 -10  11   1        0.03       -0.68     11.92 o 
  -9  11   1       66.34       45.40     20.89 o 
  -8  11   1      109.61      138.87     15.89 o 
  -7  11   1      134.67      153.91     11.96 o 
  -6  11   1      247.25      276.11     21.34 o 
  -5  11   1      498.34      518.31     15.15 o 
  -4  11   1      220.77      190.18      9.00 o 
  -3  11   1      115.70      116.85      7.54 o 
  -2  11   1      197.64      194.75     10.34 o 
  -1  11   1      584.41      544.50     23.72 o 
   0  11   1      381.80      404.51     13.07 o 
   1  11   1       15.99       25.50      5.86 o 
   2  11   1      258.80      228.60      9.99 o 
   3  11   1      186.16      191.31      9.60 o 
   4  11   1       41.89       48.50      7.12 o 
   5  11   1       79.73       97.09      9.53 o 
   6  11   1      128.24      146.44     10.67 o 
   7  11   1        1.65       -4.52      6.82 o 
   8  11   1       63.66       73.78     17.76 o 
   9  11   1      105.78      107.37     18.52 o 
  10  11   1       18.84       11.32     20.47 o 
  -9  12   1        0.42      -16.13     10.75 o 
  -8  12   1      147.64      178.70     27.83 o 
  -7  12   1       27.31       26.01      9.13 o 
  -6  12   1      112.48      129.03     11.78 o 
  -5  12   1       17.51       37.15      7.48 o 
  -4  12   1      570.88      557.10     19.72 o 
  -3  12   1      101.17       99.73      8.31 o 
  -2  12   1        3.92       10.30      5.68 o 
  -1  12   1        9.77        9.74      5.20 o 
   0  12   1        1.00        0.52      6.60 o 
   1  12   1       34.93       34.90      8.31 o 
   2  12   1      215.89      176.00      9.30 o 
   3  12   1       10.07        7.94      6.36 o 
   4  12   1       77.78       84.54      9.23 o 
   5  12   1      277.57      231.70     12.23 o 
   6  12   1       34.07       42.19      7.47 o 
   7  12   1        0.72       -0.81      7.04 o 
   8  12   1       52.89       55.85     10.37 o 
   9  12   1        2.79       -2.58     12.16 o 
  -9  13   1       26.01       10.81     16.06 o 
  -8  13   1       21.99        7.61     12.43 o 
  -7  13   1       73.10       89.65     11.37 o 
  -6  13   1        4.28       -4.70      7.41 o 
  -5  13   1        0.57        2.60      6.20 o 
  -4  13   1      171.98      181.96      9.80 o 
  -3  13   1      465.56      457.18     17.70 o 
  -2  13   1      695.46      772.80     70.00 o 
  -1  13   1       36.04      125.36     14.57 o 
   0  13   1     1160.57     1072.10     35.79 o 
   1  13   1        8.28       29.33      9.14 o 
   2  13   1       21.98       22.81     14.06 o 
   3  13   1      170.24      162.14     14.61 o 
   4  13   1      177.31      170.12     10.80 o 
   5  13   1      226.37      190.97     11.50 o 
   6  13   1       38.36       47.70     10.90 o 
   7  13   1        1.80       -8.04      9.66 o 
   8  13   1        3.04      -10.27      8.33 o 
   9  13   1        5.66       -3.53     11.02 o 
  -8  14   1      127.37      144.86     17.68 o 
  -7  14   1       59.79       74.73     15.03 o 
  -6  14   1        0.06       -8.13      7.66 o 
  -5  14   1       18.74       12.24      6.77 o 
  -4  14   1        3.76       15.30      7.18 o 
  -3  14   1        0.37        1.92      6.39 o 
  -2  14   1      366.05      349.16     16.33 o 
  -1  14   1       37.10      117.50     15.51 o 
   0  14   1      397.69      361.58     23.11 o 
   1  14   1      564.83      519.47     24.39 o 
   2  14   1       18.39       32.44      9.56 o 
   3  14   1      143.93      145.57     14.59 o 
   4  14   1       23.08       13.78      9.35 o 
   5  14   1       23.06       40.77     15.62 o 
   6  14   1       53.25       51.62     12.04 o 
   7  14   1       38.72       37.20     17.12 o 
   8  14   1        0.19       -2.79     11.34 o 
  -7  15   1       19.91       11.76      9.74 o 
  -6  15   1       13.48       -1.67      8.12 o 
  -5  15   1       71.96       83.31     12.87 o 
  -4  15   1       50.64       60.17      9.87 o 
  -3  15   1       18.42       26.49      8.32 o 
  -2  15   1      343.80      311.25     39.29 o 
  -1  15   1       69.02       55.29     12.03 o 
   0  15   1      281.51      258.88     18.85 o 
   1  15   1        2.72       36.06     18.41 o 
   2  15   1      193.36      165.15     18.10 o 
   3  15   1       32.23       21.30     10.16 o 
   4  15   1       11.74        6.04      9.12 o 
   5  15   1       29.15       32.52     11.40 o 
   6  15   1        9.11       67.55     20.41 o 
   7  15   1       11.06        8.92     14.45 o 
  -6  16   1        8.36       -1.77     10.61 o 
  -5  16   1      130.22      141.37     18.99 o 
  -4  16   1        0.49       -1.96      9.24 o 
  -3  16   1        3.18       -6.07      8.78 o 
  -2  16   1       52.09       51.58     12.13 o 
  -1  16   1      237.81      198.07     16.14 o 
   0  16   1        7.65       15.25      9.44 o 
   1  16   1        4.35       10.16      9.76 o 
   2  16   1       28.01       37.11     13.75 o 
   3  16   1      126.45      122.78     15.76 o 
   4  16   1       12.38       28.11     11.61 o 
   5  16   1        6.88        6.92     11.57 o 
   6  16   1        0.73        9.31     15.73 o 
  -5  17   1       14.39        7.25     14.17 o 
  -4  17   1        0.95        6.00     10.59 o 
  -3  17   1        0.23      -13.57      9.05 o 
  -2  17   1        8.52       -0.05     10.10 o 
  -1  17   1        2.31        4.08      9.42 o 
   0  17   1      124.44      117.93     15.26 o 
   1  17   1        3.48       -3.30      9.32 o 
   2  17   1        4.38        3.55     10.53 o 
   3  17   1       26.66       37.89     12.99 o 
   4  17   1       25.12       34.52     12.33 o 
   5  17   1        6.08       19.03     11.46 o 
  -3  18   1       10.62       16.38     12.00 o 
  -2  18   1        0.20       -1.98      9.08 o 
  -1  18   1        1.53       -2.56     10.57 o 
   0  18   1       40.50       45.09     12.71 o 
   1  18   1       42.83       33.38     12.11 o 
   2  18   1        3.45        5.69     11.29 o 
   3  18   1       48.81       45.56     13.62 o 
 -12   0   2       25.06       31.40     12.36 o 
 -11   0   2       11.50       12.15     10.19 o 
 -10   0   2        0.09        3.61      8.98 o 
  -9   0   2      148.61      163.87     20.80 o 
  -8   0   2       22.18       22.20     11.66 o 
  -7   0   2       42.69       81.04     14.45 o 
  -6   0   2      411.34      439.24     22.42 o 
  -4   0   2      330.68      376.83     17.12 o 
  -3   0   2       26.54       31.69      9.26 o 
  -2   0   2     8991.98    11113.98    253.10 o 
  -1   0   2      441.93      370.19     16.96 o 
   0   0   2     6751.78     7920.67    278.55 o 
   1   0   2      240.44      283.54     10.20 o 
   2   0   2    35265.47    34744.15    785.54 o 
   3   0   2      335.69      284.95     20.72 o 
   4   0   2     1024.55      959.70     20.03 o 
   5   0   2     2137.78     1994.82     38.88 o 
   6   0   2     1467.56     1374.27     33.32 o 
   7   0   2      934.83      833.47     19.82 o 
   8   0   2       29.36       18.07      8.70 o 
   9   0   2        9.01       -6.08     13.83 o 
  10   0   2        0.29      -16.79     15.28 o 
  11   0   2        0.22       -1.62     15.73 o 
  12   0   2       14.42       -7.53     18.46 o 
 -12   1   2        0.02      -10.85      7.52 o 
 -11   1   2        0.80       -6.89      6.52 o 
 -10   1   2        0.02      -11.28      7.52 o 
  -9   1   2        3.80       -7.58      6.30 o 
  -8   1   2      224.87      222.85     10.54 o 
  -7   1   2       97.57      117.69     10.97 o 
  -6   1   2       50.24       58.29     11.55 o 
  -5   1   2      666.59      878.74     42.07 o 
  -4   1   2     1000.04     1036.73     31.94 o 
  -3   1   2      140.50      324.24     39.19 o 
  -2   1   2     2945.07     2795.60     46.44 o 
  -1   1   2      287.24      443.72     15.25 o 
   0   1   2     1851.54     2289.04     44.21 o 
   1   1   2     1973.55     1679.67     25.12 o 
   2   1   2      225.92      426.24     19.58 o 
   3   1   2     3465.10     3069.48     46.54 o 
   4   1   2     1587.05     1485.80     25.61 o 
   5   1   2     4387.18     4284.43     62.44 o 
   6   1   2        2.33        5.96      4.91 o 
   7   1   2       29.92       16.62      4.25 o 
   8   1   2       73.85      103.94      9.58 o 
   9   1   2        0.07       -4.47      9.29 o 
  10   1   2       40.66       38.25     12.28 o 
  11   1   2        7.71       -1.06     12.05 o 
  12   1   2        0.24       -9.73     11.83 o 
 -12   2   2       12.58        5.84      9.80 o 
 -11   2   2       54.56       52.58     14.77 o 
 -10   2   2       22.36       13.82      9.09 o 
  -9   2   2        1.57        2.68      7.01 o 
  -8   2   2       31.81       33.84      7.81 o 
  -7   2   2      461.63      404.39     13.07 o 
  -6   2   2      200.03      229.78     11.11 o 
  -5   2   2        1.42        9.06      3.33 o 
  -4   2   2     2177.91     1951.90     40.86 o 
  -3   2   2     1089.22     1103.70     17.43 o 
  -2   2   2       86.04      216.10     61.80 o 
  -1   2   2       87.26      313.01     60.77 o 
   0   2   2      896.61      909.17     16.20 o 
   1   2   2     1853.18     1805.79     30.36 o 
   2   2   2     2873.01     2827.03     48.26 o 
   3   2   2        5.73       63.47      5.86 o 
   4   2   2        8.47       56.86     10.49 o 
   5   2   2      115.91       98.09      5.28 o 
   6   2   2     2102.65     1940.71     30.98 o 
   7   2   2        1.99        7.11      3.83 o 
   8   2   2        0.69       10.12      8.34 o 
   9   2   2       11.30       14.07     10.18 o 
  10   2   2        0.98       -2.26     10.68 o 
  11   2   2        6.23        3.36     12.02 o 
  12   2   2        0.07        1.12     12.46 o 
 -12   3   2       31.66       45.36     11.05 o 
 -11   3   2       76.30       98.16     11.80 o 
 -10   3   2       73.29       87.66     10.89 o 
  -9   3   2        0.49        1.65      7.35 o 
  -8   3   2      971.91      939.45     23.37 o 
  -7   3   2       60.74       86.81      8.21 o 
  -6   3   2      136.30      158.66      8.97 o 
  -5   3   2      955.22     1030.74     46.77 o 
  -4   3   2       54.43       61.50      7.76 o 
  -3   3   2      152.34      154.96      4.27 o 
  -2   3   2       88.27      115.28      4.36 o 
  -1   3   2     2283.54     2613.77     63.53 o 
   0   3   2      257.29      240.91      9.14 o 
   1   3   2     4305.52     4319.50     69.19 o 
   2   3   2      504.54      460.00     10.53 o 
   3   3   2      195.02      170.81      7.30 o 
   4   3   2      571.74      496.29     10.20 o 
   5   3   2     4528.67     4122.38     60.73 o 
   6   3   2      325.47      284.73      8.18 o 
   7   3   2      193.61      186.58      7.11 o 
   8   3   2        4.96       18.81      7.04 o 
   9   3   2      136.37      158.52     16.01 o 
  10   3   2        0.08       -0.52     10.02 o 
  11   3   2       43.73       26.89     12.74 o 
  12   3   2        0.02       14.83     13.08 o 
 -12   4   2        4.30        2.18     11.51 o 
 -11   4   2        2.41        4.69      9.97 o 
 -10   4   2        4.95       -4.23      8.03 o 
  -9   4   2       61.40       65.75      9.22 o 
  -8   4   2       23.92       23.48      7.40 o 
  -7   4   2       13.71       22.23      6.21 o 
  -6   4   2       10.18       13.45      4.02 o 
  -5   4   2     2390.59     2458.75     37.20 o 
  -4   4   2     1219.44     1129.82     18.61 o 
  -3   4   2      608.73      556.94     10.26 o 
  -2   4   2     3757.63     3776.50     61.16 o 
  -1   4   2      927.62     1086.70     42.67 o 
   0   4   2     1426.49     1464.75     41.36 o 
   1   4   2     2524.57     2358.65     39.27 o 
   2   4   2       16.12      132.87     30.48 o 
   3   4   2      908.75      853.24     17.54 o 
   4   4   2      155.49      193.07     19.59 o 
   5   4   2      335.63      347.27      9.24 o 
   6   4   2       39.07       45.40      4.74 o 
   7   4   2       91.91      100.01      6.28 o 
   8   4   2        9.05        2.96      6.94 o 
   9   4   2        6.33        5.76      9.98 o 
  10   4   2       73.77       71.21     14.16 o 
  11   4   2        3.06        1.82     14.73 o 
  12   4   2        4.10        5.37     12.44 o 
 -12   5   2        2.02      -11.91     10.92 o 
 -11   5   2       10.67       10.29     10.89 o 
 -10   5   2       18.20       15.97     12.19 o 
  -9   5   2        9.21        6.87      7.72 o 
  -8   5   2      114.13      153.34     11.18 o 
  -7   5   2       19.65       30.45      6.33 o 
  -6   5   2     1062.73     1001.07     22.83 o 
  -5   5   2      771.18      735.09     13.73 o 
  -4   5   2       41.43       62.27      8.16 o 
  -3   5   2     3335.65     3395.98     49.74 o 
  -2   5   2      999.30      956.57     18.51 o 
  -1   5   2     1289.12     1203.21     39.02 o 
   0   5   2     2016.04     1914.19     32.45 o 
   1   5   2      509.81      509.48     18.50 o 
   2   5   2      223.09      224.36     25.09 o 
   3   5   2     2453.45     2449.17     48.39 o 
   4   5   2      548.49      498.67     10.84 o 
   5   5   2       35.07       42.72      4.52 o 
   6   5   2     1476.84     1437.91     24.87 o 
   7   5   2      160.98      147.89      6.83 o 
   8   5   2      174.90      165.56     11.51 o 
   9   5   2        0.95       -2.42      9.86 o 
  10   5   2       20.49       19.33     15.00 o 
  11   5   2        2.25       -3.34     11.31 o 
  12   5   2        2.70        3.04     13.64 o 
 -11   6   2       26.04       34.72     12.74 o 
 -10   6   2       27.12        4.36      9.91 o 
  -9   6   2        7.30       12.08      8.72 o 
  -8   6   2       95.93      108.77     11.78 o 
  -7   6   2       33.61       38.70      6.98 o 
  -6   6   2        0.95       -0.20      3.93 o 
  -5   6   2       44.97       88.46      4.87 o 
  -4   6   2      375.86      419.05      9.23 o 
  -3   6   2      334.38      436.13     14.93 o 
  -2   6   2       18.00       24.62      4.47 o 
  -1   6   2      582.44      546.96     14.52 o 
   0   6   2      561.45      536.22     13.33 o 
   1   6   2       81.66      120.82     10.95 o 
   2   6   2      137.12      124.43      7.07 o 
   3   6   2     1199.68     1265.67     27.68 o 
   4   6   2        1.75       78.02     10.54 o 
   5   6   2     1037.52     1002.59     18.47 o 
   6   6   2      112.23      109.95      6.34 o 
   7   6   2       15.58       18.93      4.55 o 
   8   6   2       23.39       27.92      8.01 o 
   9   6   2      148.19      166.72     27.05 o 
  10   6   2       16.19        2.47     11.47 o 
  11   6   2        0.05       -6.45     12.42 o 
 -11   7   2       12.84       10.93     11.22 o 
 -10   7   2       29.27       18.76     20.97 o 
  -9   7   2       30.43       29.78     10.66 o 
  -8   7   2       13.69        6.14     16.76 o 
  -7   7   2      143.66      161.73      9.74 o 
  -6   7   2       16.40       14.69      5.44 o 
  -5   7   2       21.47       18.20      3.55 o 
  -4   7   2      217.00      229.65     13.95 o 
  -3   7   2     1457.92     1498.61     28.18 o 
  -2   7   2      101.59      203.28     58.84 o 
  -1   7   2      195.31      425.05     37.32 o 
   0   7   2     6928.66     7113.09    113.99 o 
   1   7   2      681.54      717.41     48.32 o 
   2   7   2     2248.93     2221.75    101.56 o 
   3   7   2      643.50      590.52     16.33 o 
   4   7   2      811.31      762.73     17.42 o 
   5   7   2       68.53       88.45      5.89 o 
   6   7   2        0.67       -3.37      3.77 o 
   7   7   2      200.10      189.62      7.96 o 
   8   7   2       26.22       36.84      7.19 o 
   9   7   2        1.17      -10.15     19.69 o 
  10   7   2       12.02        5.24     11.69 o 
  11   7   2        0.30       -5.32     15.92 o 
 -11   8   2        6.79       11.32     16.48 o 
 -10   8   2       22.59       10.07     10.60 o 
  -9   8   2       57.00       75.55     12.97 o 
  -8   8   2       78.22      101.44     26.05 o 
  -7   8   2       17.27       13.73      6.82 o 
  -6   8   2        0.90       -1.87      5.04 o 
  -5   8   2       12.34       12.71      4.20 o 
  -4   8   2      405.10      349.84     10.55 o 
  -3   8   2      100.81      109.79      6.37 o 
  -2   8   2       28.92       87.44     27.58 o 
  -1   8   2       35.19       15.64      2.76 o 
   0   8   2       90.74      110.03      7.13 o 
   1   8   2        4.90       23.37      3.99 o 
   2   8   2      540.09      528.84     14.79 o 
   3   8   2      237.60      246.60     10.01 o 
   4   8   2       13.86       20.56      4.91 o 
   5   8   2        5.98        3.87      3.73 o 
   6   8   2       40.49       47.30      5.61 o 
   7   8   2       26.06       32.47      5.57 o 
   8   8   2        1.62       -6.70      5.94 o 
   9   8   2        5.81       14.63     11.47 o 
  10   8   2        0.00        4.02     13.08 o 
  11   8   2        0.18      -14.29     12.97 o 
 -11   9   2       74.15       74.49     15.56 o 
 -10   9   2        0.22       -8.34      9.99 o 
  -9   9   2       28.56       17.79     10.58 o 
  -8   9   2       12.94       12.26      9.64 o 
  -7   9   2       25.40       27.73      7.47 o 
  -6   9   2        3.11        2.76      5.95 o 
  -5   9   2      522.18      498.79     13.72 o 
  -4   9   2      146.20      123.06      6.98 o 
  -3   9   2      114.92      142.01      7.47 o 
  -2   9   2     1587.89     1585.10     30.43 o 
  -1   9   2      707.90      634.72     17.66 o 
   0   9   2       39.11       37.28      4.25 o 
   1   9   2       80.96      127.84     12.83 o 
   2   9   2     1123.89     1084.99     25.80 o 
   3   9   2      112.07      124.65      7.55 o 
   4   9   2       17.67       12.88      5.10 o 
   5   9   2       69.51       79.60      8.53 o 
   6   9   2       10.67        3.33      4.71 o 
   7   9   2       14.85        7.28      6.02 o 
   8   9   2       26.29       32.85      7.33 o 
   9   9   2        5.51      -11.80     10.80 o 
  10   9   2        0.80       -3.47     12.24 o 
 -10  10   2       64.90       78.63     15.33 o 
  -9  10   2       14.29       14.93     10.29 o 
  -8  10   2        0.81       -6.30      9.97 o 
  -7  10   2        0.09        3.08     10.09 o 
  -6  10   2       61.35       73.19     10.98 o 
  -5  10   2      625.07      564.55     15.50 o 
  -4  10   2      564.85      562.37     15.80 o 
  -3  10   2       13.08       25.23      5.34 o 
  -2  10   2       19.29       12.59      4.67 o 
  -1  10   2        7.57       15.63      5.32 o 
   0  10   2      125.66      137.78     10.60 o 
   1  10   2       72.57       87.73      8.23 o 
   2  10   2        0.38       14.76      4.66 o 
   3  10   2        7.67       15.93      5.25 o 
   4  10   2       32.67       31.09      6.02 o 
   5  10   2       72.58       74.39     11.00 o 
   6  10   2        3.48        4.40      5.67 o 
   7  10   2       37.70       34.31      6.91 o 
   8  10   2        2.65       -4.54      6.47 o 
   9  10   2        1.79        0.88     11.39 o 
  10  10   2       10.80       -6.25     18.29 o 
 -10  11   2       20.76       19.60     12.84 o 
  -9  11   2       45.68       47.76     13.60 o 
  -8  11   2        5.56       -1.04     10.06 o 
  -7  11   2      165.72      164.60     12.26 o 
  -6  11   2       25.04       30.61      7.77 o 
  -5  11   2      562.89      545.12     20.11 o 
  -4  11   2        4.48        8.74      6.00 o 
  -3  11   2        4.06       -0.16      4.93 o 
  -2  11   2      275.88      241.60      9.93 o 
  -1  11   2        9.52       27.21      9.29 o 
   0  11   2      443.09      425.33     19.26 o 
   1  11   2      213.18      189.43     13.04 o 
   2  11   2      659.52      517.95     19.76 o 
   3  11   2       29.11       34.41      7.82 o 
   4  11   2       71.95       70.62      8.48 o 
   5  11   2        0.46        2.84      6.12 o 
   6  11   2        7.25        2.19      6.73 o 
   7  11   2       35.33       21.88      9.89 o 
   8  11   2       69.52       81.55     10.62 o 
   9  11   2       25.18       28.45     19.08 o 
  10  11   2        2.47      -21.25     15.45 o 
  -9  12   2        4.53       -0.27     11.99 o 
  -8  12   2       16.23        6.31     10.43 o 
  -7  12   2       14.50       11.53      8.89 o 
  -6  12   2      160.18      196.67     13.09 o 
  -5  12   2     1036.98      994.33     28.81 o 
  -4  12   2      257.59      260.58     11.45 o 
  -3  12   2       94.72      137.81      9.47 o 
  -2  12   2      168.75      177.58     11.73 o 
  -1  12   2        7.66       27.67      6.81 o 
   0  12   2       29.50       42.50      9.12 o 
   1  12   2      592.86      516.92     33.27 o 
   2  12   2      133.59      159.10     18.77 o 
   3  12   2       41.81       29.92      9.83 o 
   4  12   2       25.46       31.41      7.60 o 
   5  12   2       19.03       34.30     10.13 o 
   6  12   2       79.47       89.68     10.08 o 
   7  12   2       15.21       11.76     12.77 o 
   8  12   2      228.19      245.22     17.37 o 
   9  12   2        5.75        7.61     14.92 o 
  -8  13   2       15.32       16.60     11.02 o 
  -7  13   2       11.24        3.99      8.74 o 
  -6  13   2        4.56       23.34      9.06 o 
  -5  13   2      640.10      635.28     25.90 o 
  -4  13   2       65.56       59.78      8.01 o 
  -3  13   2      100.81      108.37      9.51 o 
  -2  13   2      708.82      705.08     23.78 o 
  -1  13   2     1086.76     1072.53     29.28 o 
   0  13   2      369.79      368.01     19.67 o 
   1  13   2      104.67      108.04     18.80 o 
   2  13   2      169.61      201.55     14.95 o 
   3  13   2        4.96       -9.62     11.04 o 
   4  13   2      149.27      150.98     14.16 o 
   5  13   2      182.47      177.95     23.06 o 
   6  13   2        0.03        5.63      9.17 o 
   7  13   2       60.84       73.52     12.75 o 
   8  13   2       27.51       24.15     12.44 o 
  -8  14   2       81.42       86.04     32.43 o 
  -7  14   2        3.07       -4.16      8.68 o 
  -6  14   2       38.94       32.74      9.31 o 
  -5  14   2        1.72       -8.85      6.81 o 
  -4  14   2       32.82       35.85      8.68 o 
  -3  14   2      189.59      168.68     11.54 o 
  -2  14   2        9.91       19.84      7.65 o 
  -1  14   2        0.89       14.23      7.03 o 
   0  14   2       91.68      137.39     18.85 o 
   1  14   2      343.41      293.50     25.80 o 
   2  14   2      550.39      434.33     22.35 o 
   3  14   2       26.08       56.46     10.98 o 
   4  14   2        5.03        8.12      9.08 o 
   5  14   2       28.76       44.97     11.36 o 
   6  14   2        0.00        0.11      9.29 o 
   7  14   2        3.16       -3.51     15.00 o 
   8  14   2        0.34        0.73     15.51 o 
  -7  15   2        4.11       -1.30      8.90 o 
  -6  15   2       18.61       13.48      9.21 o 
  -5  15   2       88.17       98.62     11.80 o 
  -4  15   2        0.06        1.12      6.40 o 
  -3  15   2        0.43        6.40      7.82 o 
  -2  15   2      106.00      115.12     11.73 o 
  -1  15   2        0.04        8.66      7.54 o 
   0  15   2        0.00        3.38      7.05 o 
   1  15   2      251.76      223.82     17.23 o 
   2  15   2      122.95      130.74     15.24 o 
   3  15   2       87.47      100.51     20.75 o 
   4  15   2      240.17      218.09     17.65 o 
   5  15   2       39.53       64.56     13.14 o 
   6  15   2        4.94       -2.14     12.61 o 
   7  15   2        0.03       -5.24     15.06 o 
  -6  16   2        7.09       12.39      9.23 o 
  -5  16   2       59.19       60.17     13.25 o 
  -4  16   2       50.83       60.45     10.54 o 
  -3  16   2        0.89        2.48      8.03 o 
  -2  16   2      101.48      110.76     15.11 o 
  -1  16   2       10.69       17.62     10.79 o 
   0  16   2       15.49        5.60      9.53 o 
   1  16   2      140.42      156.97     15.61 o 
   2  16   2        8.76       27.03     10.46 o 
   3  16   2      230.86      244.44     18.30 o 
   4  16   2       14.53        9.60     10.85 o 
   5  16   2       19.47       22.93     11.39 o 
   6  16   2        1.35       15.28     17.18 o 
  -4  17   2       16.62       15.41     16.23 o 
  -3  17   2       35.28       44.69     24.32 o 
  -2  17   2        0.87       -9.18      8.81 o 
  -1  17   2        5.54        1.34     15.87 o 
   0  17   2       50.90       57.37     13.46 o 
   1  17   2        6.00        3.38     10.55 o 
   2  17   2        2.40       -9.03      8.97 o 
   3  17   2       16.19       23.37     10.78 o 
   4  17   2        5.61        3.61      9.60 o 
  -2  18   2        7.32       -1.72     10.46 o 
  -1  18   2        1.88       -2.53     10.07 o 
   0  18   2        1.77       -8.48     10.31 o 
   1  18   2        2.04       -1.94     10.92 o 
   2  18   2        0.59       -4.07     10.51 o 
 -12   1   3        4.79       -6.01      8.66 o 
 -11   1   3        6.62        2.39      9.10 o 
 -10   1   3      143.73      189.46     16.39 o 
  -9   1   3      261.94      276.79     12.56 o 
  -8   1   3       34.51       27.07      7.49 o 
  -7   1   3       27.45       40.39      8.85 o 
  -6   1   3     1289.00     1201.86     31.78 o 
  -5   1   3      217.09      371.86     18.24 o 
  -4   1   3      763.50      745.66     17.06 o 
  -3   1   3     1552.91     1514.00     26.96 o 
  -2   1   3       97.60       77.70      4.25 o 
  -1   1   3     3391.46     3429.01     88.44 o 
   0   1   3      820.25      948.01     24.04 o 
   1   1   3      864.93     1146.09     20.37 o 
   2   1   3        0.29       -2.10      2.44 o 
   3   1   3      263.25      311.05     30.39 o 
   4   1   3       54.41       90.12     12.11 o 
   5   1   3     3776.96     3591.23     53.86 o 
   6   1   3      172.86      165.68      7.98 o 
   7   1   3      167.45      141.44      8.10 o 
   8   1   3      148.61      158.70      9.49 o 
   9   1   3       30.46       23.91     11.04 o 
  10   1   3       72.08       75.84     14.04 o 
  11   1   3        3.35       -1.67     10.74 o 
  12   1   3        0.23       -4.77     14.28 o 
 -12   2   3       23.41       17.00     10.14 o 
 -11   2   3       20.67       11.63      9.84 o 
 -10   2   3        3.38       -0.85      8.06 o 
  -9   2   3        0.29        1.62      7.67 o 
  -8   2   3        0.60        6.42      6.35 o 
  -7   2   3      153.62      157.72      8.97 o 
  -6   2   3        1.01       22.38      7.23 o 
  -5   2   3     2249.64     2201.59     47.98 o 
  -4   2   3     1678.02     1604.34     25.25 o 
  -3   2   3       55.50       63.95      3.62 o 
  -2   2   3     6777.41     6849.65    109.14 o 
  -1   2   3      232.48      312.15     12.30 o 
   0   2   3     6071.15     6890.09    188.67 o 
   1   2   3     1009.34      904.48     16.78 o 
   2   2   3     1054.45     1794.89     62.64 o 
   3   2   3       65.77       71.92      5.74 o 
   4   2   3       29.01       34.05      5.59 o 
   5   2   3        0.49       24.38      6.52 o 
   6   2   3      474.12      444.09     13.01 o 
   7   2   3      156.53      141.97      7.91 o 
   8   2   3      797.98      751.11     19.12 o 
   9   2   3       32.12       34.89     12.03 o 
  10   2   3        0.01      -12.92     11.08 o 
  11   2   3        2.86       12.68     12.10 o 
  12   2   3        7.69       20.14     13.61 o 
 -12   3   3       15.88        9.65     12.48 o 
 -11   3   3       75.90       91.73     14.32 o 
 -10   3   3       15.86       21.99      8.65 o 
  -9   3   3       22.35       26.46      9.63 o 
  -8   3   3      254.59      252.53     12.49 o 
  -7   3   3      291.94      331.55     12.09 o 
  -6   3   3      106.20      119.84      6.23 o 
  -5   3   3      110.73      178.80     41.85 o 
  -4   3   3     1858.86     1785.87     27.91 o 
  -3   3   3     1266.93     1280.68     20.65 o 
  -2   3   3     2476.24     2539.46     53.57 o 
  -1   3   3     2762.17     2805.24     76.23 o 
   0   3   3      684.70      881.01     19.73 o 
   1   3   3      185.84      305.10     72.77 o 
   2   3   3      344.90      439.99     57.20 o 
   3   3   3      441.82      479.36     14.74 o 
   4   3   3      741.91      802.68     18.02 o 
   5   3   3      913.59      809.46     19.32 o 
   6   3   3      365.50      339.17      9.24 o 
   7   3   3       66.24       51.44      6.62 o 
   8   3   3        0.10        2.21      5.57 o 
   9   3   3       65.82       72.70     13.92 o 
  10   3   3       14.68       13.20     14.17 o 
  11   3   3        0.11        3.93     13.33 o 
  12   3   3       18.67       19.85     14.13 o 
 -12   4   3       73.49       26.93     13.55 o 
 -11   4   3        0.00      -15.44     11.77 o 
 -10   4   3      134.41      160.91     16.29 o 
  -9   4   3        2.22       11.87     12.40 o 
  -8   4   3       49.17       73.98      9.10 o 
  -7   4   3      231.19      230.51     10.22 o 
  -6   4   3      198.47      180.44      7.64 o 
  -5   4   3      139.45      166.60      5.61 o 
  -4   4   3        9.17        2.61      2.52 o 
  -3   4   3      138.47      158.66      4.95 o 
  -2   4   3        7.49       14.23      5.11 o 
  -1   4   3      163.20      175.57     13.20 o 
   0   4   3      264.09      340.49     11.63 o 
   1   4   3      300.64      306.98      7.92 o 
   2   4   3      236.73      220.52      8.34 o 
   3   4   3      117.32      120.16      6.04 o 
   4   4   3       13.73        9.07      3.97 o 
   5   4   3      233.73      211.49      8.82 o 
   6   4   3       34.88       52.11      4.99 o 
   7   4   3      268.81      240.37     10.09 o 
   8   4   3      430.81      345.75     21.24 o 
   9   4   3      337.35      312.21     17.77 o 
  10   4   3       32.52       30.44     13.29 o 
  11   4   3        9.64        3.89     12.02 o 
 -11   5   3       12.98       -5.55     15.45 o 
 -10   5   3       50.17       51.13     12.44 o 
  -9   5   3        0.04       -9.64      9.04 o 
  -8   5   3      148.16      159.05     14.50 o 
  -7   5   3      205.96      190.40      9.55 o 
  -6   5   3       24.10       27.18      4.81 o 
  -5   5   3      110.36       99.94      4.88 o 
  -4   5   3      117.30      161.84     14.19 o 
  -3   5   3      159.27      129.20      4.87 o 
  -2   5   3     4341.65     4627.02     91.94 o 
  -1   5   3      354.25      380.05     27.33 o 
   0   5   3      240.70      218.69      7.80 o 
   1   5   3      448.63      464.90     12.48 o 
   2   5   3     1208.93     1385.77     59.15 o 
   3   5   3      223.29      212.12      7.79 o 
   4   5   3      966.81      912.36     20.04 o 
   5   5   3        2.92       -2.18      4.15 o 
   6   5   3      108.16      114.60      7.09 o 
   7   5   3       33.62       22.18      5.82 o 
   8   5   3        2.06       -5.76      6.77 o 
   9   5   3        8.05        4.62     11.82 o 
  10   5   3        3.07        0.22     11.63 o 
  11   5   3        0.06       13.82     12.89 o 
 -11   6   3        6.60        8.16     13.94 o 
 -10   6   3       31.42       37.04     11.77 o 
  -9   6   3       13.15       16.22      9.88 o 
  -8   6   3       45.21       37.03     10.27 o 
  -7   6   3       72.07       77.91     20.72 o 
  -6   6   3       23.25       27.58      5.83 o 
  -5   6   3     1349.52     1278.24     50.76 o 
  -4   6   3       23.79       52.85      3.95 o 
  -3   6   3      559.17      543.93     24.80 o 
  -2   6   3      275.04      231.87      8.92 o 
  -1   6   3     1337.14     1543.72     33.45 o 
   0   6   3     2442.57     2806.61     50.63 o 
   1   6   3      942.67     1018.07     27.65 o 
   2   6   3       65.32       76.79      5.76 o 
   3   6   3     1143.40     1054.06     25.26 o 
   4   6   3      154.40      130.29      7.15 o 
   5   6   3      282.59      320.89     11.50 o 
   6   6   3       91.10      101.35      7.91 o 
   7   6   3       89.09       99.63      8.70 o 
   8   6   3        0.41       -6.66      6.56 o 
   9   6   3       11.63        3.25      8.08 o 
  10   6   3        1.82       13.00     16.71 o 
  11   6   3       26.20       14.50     13.09 o 
 -11   7   3        0.05       -6.15     16.82 o 
 -10   7   3       26.00       26.63     12.03 o 
  -9   7   3        4.88      -13.60      9.07 o 
  -8   7   3        3.21       -4.70     10.21 o 
  -7   7   3       27.67       18.50      8.81 o 
  -6   7   3       46.70       65.29      8.12 o 
  -5   7   3      555.01      484.21     15.21 o 
  -4   7   3       22.98       19.81      4.61 o 
  -3   7   3        0.01       16.57      9.26 o 
  -2   7   3      395.12      349.19     18.19 o 
  -1   7   3     1921.68     1888.03     40.23 o 
   0   7   3      311.64      353.60     14.23 o 
   1   7   3      271.85      417.99     26.53 o 
   2   7   3      539.67      519.49     18.64 o 
   3   7   3      371.51      366.60     12.43 o 
   4   7   3        3.29       -0.04      4.20 o 
   5   7   3       88.78      105.55      7.69 o 
   6   7   3       86.09      117.44      8.46 o 
   7   7   3       23.89       18.16      6.09 o 
   8   7   3        2.16       -8.41      6.57 o 
   9   7   3       10.22       -1.93      8.20 o 
  10   7   3        1.14      -17.04     11.36 o 
  11   7   3        1.79       17.01     20.89 o 
 -11   8   3       16.80        8.89     12.21 o 
 -10   8   3       19.85       16.74     11.70 o 
  -9   8   3        3.95        8.74      9.63 o 
  -8   8   3       33.26       24.75     10.61 o 
  -7   8   3        2.19       -6.02      7.11 o 
  -6   8   3      102.15       97.87      9.28 o 
  -5   8   3       79.86       66.46      8.04 o 
  -4   8   3       67.65       76.65      6.47 o 
  -3   8   3      115.40      115.70      6.61 o 
  -2   8   3       26.06       50.53      9.98 o 
  -1   8   3       35.10       41.51      5.80 o 
   0   8   3       62.31       63.38      4.15 o 
   1   8   3      151.00      162.60      7.38 o 
   2   8   3       13.78       25.44      4.85 o 
   3   8   3      250.21      230.34      9.91 o 
   4   8   3       43.21       51.07      6.78 o 
   5   8   3       49.03       51.82      8.41 o 
   6   8   3      172.97      153.94      8.63 o 
   7   8   3       23.39       13.96      6.09 o 
   8   8   3        0.64       -0.37      7.18 o 
   9   8   3       13.78       21.05      9.44 o 
  10   8   3       10.78       23.69     19.33 o 
 -10   9   3        9.00       -7.11     11.28 o 
  -9   9   3        0.99        1.15     10.34 o 
  -8   9   3      337.58      322.57     17.82 o 
  -7   9   3       45.36       53.67     11.47 o 
  -6   9   3      124.65      125.75     10.14 o 
  -5   9   3      633.18      604.31     33.35 o 
  -4   9   3      210.09      226.33      9.59 o 
  -3   9   3       23.06       33.32      6.50 o 
  -2   9   3      195.51      200.20      9.90 o 
  -1   9   3      833.52      790.86     21.20 o 
   0   9   3        1.15        8.77      4.74 o 
   1   9   3       10.32       74.10     33.41 o 
   2   9   3       75.20       96.59      7.62 o 
   3   9   3      381.83      319.70     14.71 o 
   4   9   3       71.99       85.14      8.00 o 
   5   9   3       14.89       27.40      6.70 o 
   6   9   3        0.16       -2.67      5.42 o 
   7   9   3       36.86       46.00      7.45 o 
   8   9   3        9.35        9.18      8.24 o 
   9   9   3        0.59       -9.29      7.94 o 
  10   9   3        2.83        9.73     13.25 o 
 -10  10   3       35.71       42.01     12.90 o 
  -9  10   3       12.02        9.25     11.06 o 
  -8  10   3      282.16      258.22     16.91 o 
  -7  10   3       90.97      104.34     10.94 o 
  -6  10   3       84.65       87.99     10.01 o 
  -5  10   3        0.75        6.95      6.91 o 
  -4  10   3      237.69      192.16      9.41 o 
  -3  10   3      452.89      455.69     22.85 o 
  -2  10   3       37.14       33.59      7.65 o 
  -1  10   3        1.21        9.44      8.99 o 
   0  10   3        6.59        6.05      5.56 o 
   1  10   3      651.77      542.45     22.32 o 
   2  10   3       87.98       96.60     17.46 o 
   3  10   3      552.68      492.65     23.83 o 
   4  10   3        1.33        9.38      5.82 o 
   5  10   3      522.13      459.45     16.55 o 
   6  10   3        1.06        5.90      6.78 o 
   7  10   3        6.03       -3.18      8.59 o 
   8  10   3       32.16       49.22      9.99 o 
   9  10   3        0.08      -12.14      8.09 o 
  10  10   3       23.29       27.90     14.55 o 
  -9  11   3        1.28      -12.72      9.95 o 
  -8  11   3        4.82       14.73     11.44 o 
  -7  11   3      164.36      176.42     12.57 o 
  -6  11   3        5.46        8.19      6.98 o 
  -5  11   3      152.87      146.80     11.17 o 
  -4  11   3       27.98       72.25      8.12 o 
  -3  11   3     1670.03     1665.32     41.34 o 
  -2  11   3     1922.78     1764.41     50.77 o 
  -1  11   3      421.20      381.44     14.90 o 
   0  11   3       95.09      107.78     12.13 o 
   1  11   3      316.08      329.42     18.24 o 
   2  11   3      122.17      159.24     19.69 o 
   3  11   3      144.89      158.68     19.52 o 
   4  11   3      274.12      274.12     16.52 o 
   5  11   3        2.55        0.02      6.56 o 
   6  11   3       83.05       85.93      9.91 o 
   7  11   3        3.51        6.51      7.17 o 
   8  11   3       13.04        8.77      9.18 o 
   9  11   3        2.86       16.88      9.59 o 
  -9  12   3        0.85        0.17     21.20 o 
  -8  12   3        0.06        0.46     10.95 o 
  -7  12   3        1.42        2.01      8.04 o 
  -6  12   3      410.53      386.53     16.50 o 
  -5  12   3       32.18       37.05      9.01 o 
  -4  12   3      102.12      100.28      9.70 o 
  -3  12   3       39.96       35.80      7.31 o 
  -2  12   3      156.77      183.85     10.81 o 
  -1  12   3        8.19       13.25      7.28 o 
   0  12   3        3.73       -1.73      6.67 o 
   1  12   3      103.45      125.45     13.53 o 
   2  12   3       73.08       72.07     11.32 o 
   3  12   3        0.07       -7.96      6.49 o 
   4  12   3      229.34      228.95     19.47 o 
   5  12   3        1.07        1.89      7.54 o 
   6  12   3        9.28        9.82     17.04 o 
   7  12   3       74.10      103.91     19.91 o 
   8  12   3       23.08       21.03     11.61 o 
   9  12   3        5.65       10.13     11.65 o 
  -8  13   3        5.98        8.39     11.24 o 
  -7  13   3       17.11       23.59      9.23 o 
  -6  13   3        0.65        1.10      7.73 o 
  -5  13   3       18.75       17.77      8.37 o 
  -4  13   3        0.09        2.01      6.68 o 
  -3  13   3      330.88      341.01     13.23 o 
  -2  13   3      526.68      490.04     15.64 o 
  -1  13   3      151.72      157.29     14.84 o 
   0  13   3       26.54       44.87     10.41 o 
   1  13   3        7.53       19.65      9.50 o 
   2  13   3       47.32       50.94     11.62 o 
   3  13   3       18.41       13.27      8.91 o 
   4  13   3      269.78      247.74     17.30 o 
   5  13   3       57.18       54.54     12.22 o 
   6  13   3       14.31       13.87     10.44 o 
   7  13   3        5.02       -7.98     14.17 o 
   8  13   3        0.16        0.00     14.56 o 
  -7  14   3       49.35       67.40     11.79 o 
  -6  14   3       30.23       29.03     10.02 o 
  -5  14   3        1.02        0.41      7.88 o 
  -4  14   3      102.44      135.26     10.90 o 
  -3  14   3      223.48      242.00     11.67 o 
  -2  14   3      176.49      201.70     12.34 o 
  -1  14   3       22.20       48.53     11.67 o 
   0  14   3       63.48      108.93     13.53 o 
   1  14   3      577.18      537.68     25.43 o 
   2  14   3      243.26      249.26     17.98 o 
   3  14   3      322.06      286.12     19.10 o 
   4  14   3      132.83      152.78     16.53 o 
   5  14   3      154.24      165.91     15.79 o 
   6  14   3       23.37       24.01     11.79 o 
   7  14   3       85.64       74.63     20.64 o 
  -6  15   3        5.66        4.42      8.98 o 
  -5  15   3        0.67      -10.53      7.54 o 
  -4  15   3       16.82       18.84      7.41 o 
  -3  15   3        2.58       -1.17      6.53 o 
  -2  15   3       73.58       75.28     11.00 o 
  -1  15   3        4.66       15.47      7.96 o 
   0  15   3       31.05       26.71     10.08 o 
   1  15   3       88.28      107.05     14.74 o 
   2  15   3        3.92        7.63     10.11 o 
   3  15   3        4.22       -3.45     10.22 o 
   4  15   3       37.59       26.11     11.16 o 
   5  15   3       55.52       64.21     14.03 o 
   6  15   3        2.73       -1.16     10.53 o 
  -5  16   3        4.60        0.38      9.10 o 
  -4  16   3        0.25       -9.95      8.03 o 
  -3  16   3        1.86       -2.64      8.34 o 
  -2  16   3       43.47       29.28      9.73 o 
  -1  16   3        0.68       -4.78      7.87 o 
   0  16   3        0.04       15.15     21.61 o 
   1  16   3        0.07       -8.87      9.42 o 
   2  16   3        5.65       -4.04     10.06 o 
   3  16   3       10.55        5.49     11.55 o 
   4  16   3       14.61       -2.72     10.05 o 
   5  16   3        2.72        3.05     10.94 o 
  -4  17   3        1.34        1.40     10.94 o 
  -3  17   3       14.22       16.36      9.58 o 
  -2  17   3        4.13       14.37      9.51 o 
  -1  17   3       45.52       34.36     12.09 o 
   0  17   3        0.53       -3.22      9.84 o 
   1  17   3        1.81       11.78     12.19 o 
   2  17   3        5.60       -9.48      9.34 o 
   3  17   3        0.19       -7.88      9.82 o 
 -12   0   4        4.98       -9.85     11.09 o 
 -11   0   4       42.16       32.28     11.12 o 
 -10   0   4        4.50        2.57      9.87 o 
  -9   0   4       16.09       18.52     15.56 o 
  -8   0   4        0.11       -0.50     12.77 o 
  -7   0   4     1006.69      978.99     40.44 o 
  -6   0   4      703.65      722.14     31.07 o 
  -5   0   4      383.69      339.53     12.78 o 
  -4   0   4       71.48       81.71      6.97 o 
  -3   0   4     7608.27     7614.30    176.68 o 
  -1   0   4      205.11      266.44     17.35 o 
   0   0   4     2258.63     2590.60     99.23 o 
   1   0   4      848.02      857.12     39.77 o 
   2   0   4     1518.95     1444.56     39.81 o 
   4   0   4      128.72      132.12     10.91 o 
   5   0   4      461.98      432.54     18.20 o 
   6   0   4      461.64      380.16     21.56 o 
   7   0   4       79.92       94.65     15.23 o 
   8   0   4      367.24      311.54     22.70 o 
   9   0   4       76.69       98.45     21.25 o 
  10   0   4       49.59       50.20     19.86 o 
  11   0   4        0.06      -17.12     14.61 o 
 -11   1   4       19.39       13.16     10.15 o 
 -10   1   4       97.64      140.47     21.30 o 
  -9   1   4        5.29        0.89      7.63 o 
  -8   1   4        5.19        8.46      7.27 o 
  -7   1   4       65.25       91.55     12.30 o 
  -6   1   4       44.39       44.65      8.03 o 
  -5   1   4        6.01        5.52      6.32 o 
  -4   1   4       86.72       93.83     10.89 o 
  -3   1   4      121.94      201.71     29.17 o 
  -2   1   4      199.04      219.49     10.90 o 
  -1   1   4     1779.67     2087.68     57.48 o 
   0   1   4      672.85      873.34     20.25 o 
   1   1   4     2048.89     2099.92     36.29 o 
   2   1   4      472.08      453.53     10.31 o 
   3   1   4     1574.79     1459.79     28.86 o 
   4   1   4      487.17      431.13     12.60 o 
   5   1   4      212.06      184.71      8.44 o 
   6   1   4       30.86       29.76      6.70 o 
   7   1   4       47.33       48.28      7.13 o 
   8   1   4      126.87      149.01     15.74 o 
   9   1   4        0.46        0.45      7.33 o 
  10   1   4       17.53       34.95     12.11 o 
  11   1   4       30.79       43.50     14.77 o 
 -11   2   4        1.09        3.83     10.98 o 
 -10   2   4       24.02       29.64      9.73 o 
  -9   2   4       86.42      110.76     10.86 o 
  -8   2   4        2.01       10.35      7.23 o 
  -7   2   4        8.12       -1.29      8.60 o 
  -6   2   4      181.55      197.29      9.01 o 
  -5   2   4       32.17       29.37      4.22 o 
  -4   2   4      242.38      227.59      6.63 o 
  -3   2   4       65.02       89.71      6.30 o 
  -2   2   4       72.32      170.77      7.69 o 
  -1   2   4     2606.93     2696.31     53.77 o 
   0   2   4     1438.88     1735.43     38.76 o 
   1   2   4      179.56      219.31     16.90 o 
   2   2   4      610.45      584.19     11.55 o 
   3   2   4      456.52      430.53     13.05 o 
   4   2   4       34.86       15.65      5.45 o 
   5   2   4       94.29      113.24      7.79 o 
   6   2   4        0.12       -2.83      4.51 o 
   7   2   4       75.80      102.62      8.74 o 
   8   2   4      305.38      280.25     11.91 o 
   9   2   4       18.84       13.05      8.16 o 
  10   2   4       28.83       20.28     12.01 o 
  11   2   4       51.71       57.92     14.94 o 
 -11   3   4        0.41      -11.29     10.57 o 
 -10   3   4       89.37       95.09     14.00 o 
  -9   3   4      137.88      164.19     18.46 o 
  -8   3   4        0.12       -3.87      6.81 o 
  -7   3   4      629.74      583.95     17.10 o 
  -6   3   4      250.81      238.44     10.06 o 
  -5   3   4       41.62       43.58      4.96 o 
  -4   3   4     1487.08     1457.89     25.15 o 
  -3   3   4     1383.13     1360.40     26.38 o 
  -2   3   4      152.52      159.20      9.82 o 
  -1   3   4     1340.10     1260.52     27.85 o 
   0   3   4       88.19      101.07      6.49 o 
   1   3   4      269.80      340.23     17.78 o 
   2   3   4       77.50       86.47      4.87 o 
   3   3   4      636.52      645.69     26.25 o 
   4   3   4       10.97       29.76      6.27 o 
   5   3   4      126.00      125.22     10.30 o 
   6   3   4        2.58        0.44      4.50 o 
   7   3   4      166.12      165.63      9.27 o 
   8   3   4      190.39      168.35      9.94 o 
   9   3   4       83.39       93.51     11.33 o 
  10   3   4        1.04       -7.43     10.62 o 
  11   3   4       77.89      100.89     17.81 o 
 -11   4   4       27.32       21.40     12.76 o 
 -10   4   4        1.89      -12.31     10.08 o 
  -9   4   4       27.93       14.83     13.39 o 
  -8   4   4      317.13      322.77     16.19 o 
  -7   4   4      328.19      316.39     15.96 o 
  -6   4   4        3.84       12.00      5.62 o 
  -5   4   4     1386.60     1373.38     29.07 o 
  -4   4   4        5.95        7.90      3.00 o 
  -3   4   4     2792.08     2827.94     42.73 o 
  -2   4   4        0.85        1.50      6.55 o 
  -1   4   4       97.55      189.19     15.23 o 
   0   4   4      466.58      485.65     15.47 o 
   1   4   4      981.23      967.75     19.13 o 
   2   4   4      510.27      488.24     17.37 o 
   3   4   4        0.69      160.70    120.78 o 
   4   4   4       10.67        5.51      4.37 o 
   5   4   4      420.27      430.48     18.68 o 
   6   4   4       15.36       23.19      5.73 o 
   7   4   4        5.27       11.90      5.74 o 
   8   4   4       88.20       92.61      9.04 o 
   9   4   4        0.02       -2.40      7.91 o 
  10   4   4        1.85        6.73     14.98 o 
  11   4   4        1.92       25.29     13.25 o 
 -11   5   4        5.84      -11.48     14.64 o 
 -10   5   4        0.03      -14.30      9.54 o 
  -9   5   4      270.75      264.91     19.66 o 
  -8   5   4       23.74       22.76      9.88 o 
  -7   5   4      145.90      145.80     12.61 o 
  -6   5   4      124.23      114.93      8.38 o 
  -5   5   4      250.73      213.34      9.72 o 
  -4   5   4      160.73      173.57      7.23 o 
  -3   5   4      305.13      267.81      7.10 o 
  -2   5   4      434.66      421.66     31.36 o 
  -1   5   4      649.51      836.71     46.76 o 
   0   5   4      722.39      800.07     44.12 o 
   1   5   4     1610.04     1636.12     29.70 o 
   2   5   4      888.42      891.83     21.88 o 
   3   5   4        4.13       23.74      4.98 o 
   4   5   4       89.95       97.65      7.00 o 
   5   5   4       55.79       52.56      6.55 o 
   6   5   4       12.38       16.52      5.73 o 
   7   5   4       23.08       10.84      6.25 o 
   8   5   4      404.46      388.65     14.03 o 
   9   5   4        1.94        7.64      9.81 o 
  10   5   4       62.78       71.70     15.76 o 
  11   5   4        7.57       16.79     14.04 o 
 -11   6   4        1.95      -20.35     17.46 o 
 -10   6   4       82.21       73.62     24.15 o 
  -9   6   4        3.62        1.30     10.10 o 
  -8   6   4       65.69       61.48     11.48 o 
  -7   6   4       69.15       73.52     17.01 o 
  -6   6   4        7.22       11.02      5.95 o 
  -5   6   4      146.37      136.66      9.11 o 
  -4   6   4      180.28      165.66      7.43 o 
  -3   6   4       30.46       26.41      4.48 o 
  -2   6   4        0.71       15.91      8.57 o 
  -1   6   4       53.65      153.46     21.32 o 
   0   6   4       15.22       25.02      4.84 o 
   1   6   4      810.19      911.65     18.64 o 
   2   6   4      301.30      330.28      9.51 o 
   3   6   4        9.33       16.35      7.77 o 
   4   6   4      153.97      137.90      7.53 o 
   5   6   4      214.75      218.36      9.68 o 
   6   6   4       44.16       55.48      6.97 o 
   7   6   4      218.74      212.49     10.44 o 
   8   6   4        0.78        0.37      5.96 o 
   9   6   4        2.02       -1.84      7.67 o 
  10   6   4        6.84        0.87     12.38 o 
  11   6   4       46.09       68.59     17.43 o 
 -10   7   4       17.84       17.56     12.45 o 
  -9   7   4      136.58      186.32     19.52 o 
  -8   7   4       79.91       68.22     22.45 o 
  -7   7   4       37.41       41.28     10.48 o 
  -6   7   4      379.56      389.08     14.46 o 
  -5   7   4      231.66      241.65     11.06 o 
  -4   7   4        6.43       20.48      6.31 o 
  -3   7   4      486.41      399.32     11.84 o 
  -2   7   4      894.93     1057.75     60.11 o 
  -1   7   4      178.71      201.14      9.31 o 
   0   7   4       10.82       23.99      5.06 o 
   1   7   4      211.18      186.50      7.18 o 
   2   7   4     1359.57     1380.17     32.11 o 
   3   7   4       56.34      115.34     18.57 o 
   4   7   4      647.33      646.79     19.05 o 
   5   7   4      205.00      198.03      9.52 o 
   6   7   4        4.95        5.99      5.94 o 
   7   7   4        0.41       -5.55      5.55 o 
   8   7   4        3.38        2.83      7.76 o 
   9   7   4       14.52        7.57      8.81 o 
  10   7   4        2.16       -0.53     12.48 o 
 -10   8   4       31.71       21.20     12.83 o 
  -9   8   4        7.65        0.44      9.51 o 
  -8   8   4       36.37       46.53     11.96 o 
  -7   8   4       48.09       50.27     16.51 o 
  -6   8   4       85.68      108.96      9.88 o 
  -5   8   4      490.80      488.28     18.76 o 
  -4   8   4        6.91        9.49      4.86 o 
  -3   8   4      344.51      360.33     17.53 o 
  -2   8   4     1722.45     1615.76     51.96 o 
  -1   8   4      188.39      214.03     21.47 o 
   0   8   4      114.29      121.97     10.28 o 
   1   8   4      819.47      782.13     21.18 o 
   2   8   4     1154.58     1214.70     29.19 o 
   3   8   4      516.70      521.16     24.27 o 
   4   8   4       20.93       44.06      7.09 o 
   5   8   4      558.17      540.93     17.97 o 
   6   8   4        0.38       -3.91      5.33 o 
   7   8   4        7.34       -2.32      5.99 o 
   8   8   4       18.15       10.80      8.92 o 
   9   8   4        1.67        6.71      8.50 o 
  10   8   4        2.22        8.33     19.91 o 
 -10   9   4        3.57      -10.37     16.06 o 
  -9   9   4       10.89        2.99      9.54 o 
  -8   9   4        1.78        9.72     10.10 o 
  -7   9   4        2.60        1.22      9.35 o 
  -6   9   4       31.85       30.16      7.96 o 
  -5   9   4      130.67      147.54     13.21 o 
  -4   9   4      346.80      329.97     11.74 o 
  -3   9   4      234.55      208.16      9.48 o 
  -2   9   4       72.34       77.24      9.44 o 
  -1   9   4       55.69       83.38     20.60 o 
   0   9   4     1620.58     1631.88     41.42 o 
   1   9   4      206.03      262.70     15.79 o 
   2   9   4       10.04       15.10      7.00 o 
   3   9   4       11.84       12.09      7.77 o 
   4   9   4        1.63       -3.42      7.39 o 
   5   9   4       30.59       27.91     11.63 o 
   6   9   4       16.98       17.08      7.31 o 
   7   9   4       57.71       70.65      8.99 o 
   8   9   4        1.04        9.02      8.16 o 
   9   9   4       11.86       13.98      9.91 o 
  10   9   4        0.00        2.29     11.82 o 
  -9  10   4        0.48        1.07      9.70 o 
  -8  10   4       17.48       17.32     11.38 o 
  -7  10   4       13.77        0.49      9.93 o 
  -6  10   4        0.68       -3.67      6.38 o 
  -5  10   4      243.23      232.62     12.42 o 
  -4  10   4       11.26        9.05      5.81 o 
  -3  10   4      245.49      219.10     10.16 o 
  -2  10   4        0.04       18.29      6.84 o 
  -1  10   4      362.78      404.49     25.31 o 
   0  10   4      671.11      662.45     24.55 o 
   1  10   4      334.40      343.21     18.23 o 
   2  10   4       82.85       74.35     11.20 o 
   3  10   4       50.24       45.40     10.26 o 
   4  10   4       33.84       44.42     10.56 o 
   5  10   4        3.31        5.59      7.99 o 
   6  10   4       94.75      106.17     13.59 o 
   7  10   4       44.84       38.79      9.12 o 
   8  10   4        0.18       -4.82      8.54 o 
   9  10   4        2.92       -0.52      9.27 o 
  -9  11   4        0.02      -14.14     10.77 o 
  -8  11   4        8.21       -6.97     10.50 o 
  -7  11   4       41.68       47.49     12.61 o 
  -6  11   4        3.40       -0.34      6.95 o 
  -5  11   4      128.70      111.85     11.03 o 
  -4  11   4       46.76       43.50      7.42 o 
  -3  11   4      250.33      219.40     11.25 o 
  -2  11   4       60.63       65.12      9.29 o 
  -1  11   4      207.67      189.65     11.48 o 
   0  11   4      193.62      199.50     14.57 o 
   1  11   4        0.04        3.19     10.12 o 
   2  11   4       85.07       57.10     11.18 o 
   3  11   4        9.14        3.27      7.79 o 
   4  11   4       10.61       10.19      9.22 o 
   5  11   4        0.59       -4.28      7.94 o 
   6  11   4       66.83       56.28     11.82 o 
   7  11   4       20.08       15.85      9.92 o 
   8  11   4       25.31       15.12     14.89 o 
   9  11   4        1.79        1.15      9.29 o 
  -8  12   4       83.92      102.20     16.87 o 
  -7  12   4       30.53       38.66     12.76 o 
  -6  12   4      217.49      225.94     13.63 o 
  -5  12   4        9.89       -4.90      7.12 o 
  -4  12   4       32.69       27.54      7.14 o 
  -3  12   4       49.44       46.26      7.86 o 
  -2  12   4      687.86      628.94     17.98 o 
  -1  12   4      120.85      174.99     14.12 o 
   0  12   4      552.01      593.57     29.53 o 
   1  12   4      196.90      200.09     15.06 o 
   2  12   4       27.87       49.07     13.61 o 
   3  12   4       52.52       55.94     12.12 o 
   4  12   4      106.50      102.69     13.53 o 
   5  12   4       29.63       19.64      9.95 o 
   6  12   4        8.60       13.32     10.35 o 
   7  12   4       98.60      121.02     15.87 o 
   8  12   4       24.40        8.14     14.56 o 
  -7  13   4        6.21        1.88      9.86 o 
  -6  13   4       12.50        7.13      8.36 o 
  -5  13   4        9.17        8.91      8.77 o 
  -4  13   4        1.57       -7.70      7.68 o 
  -3  13   4       79.19       74.82      9.06 o 
  -2  13   4       18.34       28.33      7.46 o 
  -1  13   4        5.24       47.98     16.42 o 
   0  13   4      538.28      544.97     28.33 o 
   1  13   4      224.73      211.10     16.24 o 
   2  13   4       49.19       39.94     10.79 o 
   3  13   4       77.06       84.70     13.08 o 
   4  13   4       42.62       69.50     13.10 o 
   5  13   4        0.06       -3.59      9.54 o 
   6  13   4      112.55      117.20     17.23 o 
   7  13   4       85.21      119.15     16.15 o 
  -7  14   4        5.61       12.26     12.72 o 
  -6  14   4       24.80       24.53      9.88 o 
  -5  14   4       14.45       18.05      9.15 o 
  -4  14   4       39.88       50.10      9.67 o 
  -3  14   4       18.08       17.37      7.54 o 
  -2  14   4       20.65       13.34      7.16 o 
  -1  14   4       32.34       41.18     11.43 o 
   0  14   4      107.71      120.69     23.71 o 
   1  14   4       53.77       71.66     13.10 o 
   2  14   4      112.49      128.33     15.76 o 
   3  14   4        0.03        8.32     10.34 o 
   4  14   4      119.53      129.91     16.03 o 
   5  14   4        0.61       -5.71     10.51 o 
   6  14   4        9.90       23.69     11.00 o 
  -6  15   4        1.84        4.22      9.68 o 
  -5  15   4       17.52       24.01      9.67 o 
  -4  15   4      188.28      221.11     14.86 o 
  -3  15   4       13.41       15.98      7.49 o 
  -2  15   4       28.03       27.45      9.62 o 
  -1  15   4       56.70       95.14     27.67 o 
   0  15   4      281.37      253.05     18.34 o 
   1  15   4       43.72       43.26     11.62 o 
   2  15   4        2.11        6.29     10.86 o 
   3  15   4        7.61       16.10     11.25 o 
   4  15   4       56.00       76.28     14.14 o 
   5  15   4       89.79       80.56     21.03 o 
  -4  16   4        8.19        8.11      9.08 o 
  -3  16   4        3.43       -4.12      8.28 o 
  -2  16   4        7.05       14.87      9.29 o 
  -1  16   4        0.81       -5.89      7.60 o 
   0  16   4       37.89       49.86     12.80 o 
   1  16   4        1.02       -0.92      9.51 o 
   2  16   4        4.49        8.57     11.35 o 
   3  16   4       15.79       21.69     12.44 o 
   4  16   4        5.74       10.23     11.06 o 
  -2  17   4       83.28      103.42     13.22 o 
  -1  17   4        2.45       19.73      9.75 o 
   0  17   4        2.93        1.43     10.88 o 
   1  17   4       42.05       53.92     13.81 o 
   2  17   4       21.54       28.63     13.64 o 
 -11   1   5       11.03       16.13     10.81 o 
 -10   1   5       62.77       59.97     12.94 o 
  -9   1   5       77.22       97.83     10.58 o 
  -8   1   5      516.80      494.57     16.24 o 
  -7   1   5      391.13      349.97     15.57 o 
  -6   1   5      317.01      336.52     15.59 o 
  -5   1   5      310.41      302.82     11.04 o 
  -4   1   5       40.71       30.88      4.98 o 
  -3   1   5       19.18       32.41      8.92 o 
  -2   1   5     1488.40     1466.11     43.48 o 
  -1   1   5      283.15      447.77     18.63 o 
   0   1   5      904.34      989.08     23.39 o 
   1   1   5     1248.59     1260.28     28.11 o 
   2   1   5      169.92      251.84     20.91 o 
   3   1   5      795.07      741.24     18.34 o 
   4   1   5       99.27      108.93      8.19 o 
   5   1   5       15.15       15.74      5.41 o 
   6   1   5        0.01       -4.28      5.05 o 
   7   1   5       67.67       79.82      8.89 o 
   8   1   5       19.15       14.71      7.29 o 
   9   1   5        1.24       -8.38      7.54 o 
  10   1   5        9.93       17.67     12.55 o 
  11   1   5       21.66       22.75     14.62 o 
 -11   2   5       14.78        4.43     11.54 o 
 -10   2   5       81.57       83.25     14.13 o 
  -9   2   5        1.48       11.89      9.20 o 
  -8   2   5       46.45       83.29     12.36 o 
  -7   2   5      144.24      127.06     12.05 o 
  -6   2   5       19.68       17.91      9.24 o 
  -5   2   5      484.25      440.72     14.45 o 
  -4   2   5     1611.97     1591.18     34.70 o 
  -3   2   5      119.03      112.65      6.52 o 
  -2   2   5      139.66      184.57      8.69 o 
  -1   2   5     1761.28     1744.74     37.60 o 
   0   2   5     2216.04     2531.79     51.79 o 
   2   2   5      768.52      691.97     15.32 o 
   3   2   5        6.42        7.88      5.10 o 
   4   2   5        1.69        5.80      6.25 o 
   5   2   5       12.86       15.73      5.33 o 
   6   2   5       54.24       62.01      7.68 o 
   7   2   5       28.07       21.24      6.72 o 
   8   2   5       12.56       10.83      6.65 o 
   9   2   5        0.10        4.80      7.94 o 
  10   2   5       67.41       69.74     14.81 o 
  11   2   5        0.83       24.21     14.05 o 
 -11   3   5        0.97      -19.42     15.56 o 
 -10   3   5       10.78        4.32     10.90 o 
  -9   3   5       61.35       80.24     13.02 o 
  -8   3   5      168.33      187.15     14.19 o 
  -7   3   5       58.90       68.86     10.66 o 
  -6   3   5      255.69      227.56     24.79 o 
  -5   3   5       12.96       13.64      4.64 o 
  -4   3   5      247.26      245.70      9.36 o 
  -3   3   5       37.19       46.60      5.37 o 
  -2   3   5       61.32       65.78      6.43 o 
  -1   3   5      123.72      124.48      8.73 o 
   0   3   5     1508.82     1684.29     50.81 o 
   1   3   5        6.33       14.63      5.27 o 
   2   3   5       38.10       35.18      4.57 o 
   3   3   5      508.94      460.89     13.54 o 
   4   3   5        0.78       -4.46      4.22 o 
   5   3   5       81.75      102.49      8.39 o 
   6   3   5        4.50       -7.92      5.28 o 
   7   3   5       24.78       15.96      6.84 o 
   8   3   5        0.52       -2.27      6.10 o 
   9   3   5        9.12        1.77      7.75 o 
  10   3   5        0.74        2.79     11.66 o 
  11   3   5        5.94       11.25     14.73 o 
 -11   4   5        0.56      -13.24      9.97 o 
 -10   4   5        6.38      -12.43      9.80 o 
  -9   4   5       73.52       89.59     24.82 o 
  -8   4   5       16.17        7.31     13.16 o 
  -7   4   5       10.48       16.57     16.65 o 
  -6   4   5      446.24      406.39     17.78 o 
  -5   4   5        0.17       -5.94      4.88 o 
  -4   4   5      433.94      403.70     12.01 o 
  -3   4   5      462.57      405.30     12.91 o 
  -2   4   5      641.05      668.51     39.91 o 
  -1   4   5      414.63      410.58     18.36 o 
   0   4   5      339.37      390.58     20.41 o 
   1   4   5      216.99      207.97     13.01 o 
   2   4   5      866.24      843.62     18.03 o 
   3   4   5      113.20      116.72      8.95 o 
   4   4   5       88.79      135.06      9.48 o 
   5   4   5       48.50       46.29      6.74 o 
   6   4   5       59.72       67.44      8.17 o 
   7   4   5        3.49        1.07      5.95 o 
   8   4   5       33.06       35.13      7.69 o 
   9   4   5        4.76        0.77      8.09 o 
  10   4   5       46.05       63.44     15.86 o 
 -10   5   5       28.61       34.41     12.94 o 
  -9   5   5        7.06        1.13     10.39 o 
  -8   5   5       73.52       68.97     20.58 o 
  -7   5   5       12.26      209.97    144.52 o 
  -6   5   5      288.18      270.24     19.61 o 
  -5   5   5      935.11      806.11     21.73 o 
  -4   5   5      406.17      397.56     12.00 o 
  -3   5   5       43.11       47.98      7.16 o 
  -2   5   5     1273.20     1281.73     48.53 o 
  -1   5   5        6.62       11.37      4.49 o 
   0   5   5     1351.54     1442.44     43.83 o 
   1   5   5        0.24        1.18      4.00 o 
   2   5   5        4.87        5.04      4.37 o 
   3   5   5       91.08       86.06      8.39 o 
   4   5   5       20.79       30.84      6.08 o 
   5   5   5       21.16       27.59      6.41 o 
   6   5   5        5.50        9.47      5.93 o 
   7   5   5        9.42        7.13      6.31 o 
   8   5   5      135.55      159.93     14.15 o 
   9   5   5        0.25        1.21      8.38 o 
  10   5   5        7.24        5.39     15.81 o 
 -10   6   5        0.27      -12.60     10.84 o 
  -9   6   5        1.87        4.73     10.35 o 
  -8   6   5       21.38       35.87     11.29 o 
  -7   6   5       45.95       60.17     22.95 o 
  -6   6   5      724.04      756.16    107.23 o 
  -5   6   5       18.26       16.39      6.33 o 
  -4   6   5       94.58      121.36      7.76 o 
  -3   6   5     1402.64     1302.39     39.39 o 
  -2   6   5      363.95      374.74     20.04 o 
  -1   6   5       21.08       23.33      5.34 o 
   0   6   5      483.69      455.92     24.07 o 
   1   6   5      101.71       97.66      6.70 o 
   2   6   5      303.73      294.14      9.67 o 
   3   6   5      292.72      287.36     12.26 o 
   4   6   5      175.25      164.73     11.77 o 
   5   6   5      572.44      517.64     15.73 o 
   6   6   5        6.65       13.64      6.11 o 
   7   6   5       87.91       93.51      9.43 o 
   8   6   5       69.25       79.29      9.53 o 
   9   6   5       74.30       75.35     11.32 o 
  10   6   5        5.44        6.44     17.29 o 
 -10   7   5        7.32       -2.62     11.46 o 
  -9   7   5       15.74        2.15     10.33 o 
  -8   7   5        4.56       10.06     10.18 o 
  -7   7   5      315.59      287.19     30.93 o 
  -6   7   5       99.01      112.31     49.53 o 
  -5   7   5        0.42        2.12      6.66 o 
  -4   7   5      137.89      133.99      8.70 o 
  -3   7   5      447.72      421.84     20.21 o 
  -2   7   5       57.48       80.96      8.21 o 
  -1   7   5      106.34      123.34     10.43 o 
   0   7   5       56.85       51.11      7.09 o 
   1   7   5      418.59      362.67     20.18 o 
   2   7   5       30.92       28.84      8.37 o 
   3   7   5      179.28      194.17     12.51 o 
   4   7   5       15.20       28.37      7.15 o 
   5   7   5      230.27      220.18     12.14 o 
   6   7   5      323.90      314.16     12.70 o 
   7   7   5        0.00        1.70      6.27 o 
   8   7   5       37.57       46.14      8.62 o 
   9   7   5        0.71        0.55      9.14 o 
  10   7   5        2.38        7.38     15.03 o 
 -10   8   5        1.62      -11.04     10.81 o 
  -9   8   5        3.46       -0.59     10.94 o 
  -8   8   5       79.16       78.94     20.19 o 
  -7   8   5        2.03        8.02     10.07 o 
  -6   8   5      109.47      118.08     13.90 o 
  -5   8   5      140.42      135.23     16.02 o 
  -4   8   5       10.19       18.60      5.87 o 
  -3   8   5      166.59      257.48     49.67 o 
  -2   8   5        0.30       17.30      6.51 o 
  -1   8   5      392.35      358.88     13.97 o 
   0   8   5      317.53      286.01     12.60 o 
   1   8   5        1.99       18.48      8.72 o 
   2   8   5      234.92      214.98     15.04 o 
   3   8   5     1545.68     1479.07     47.87 o 
   4   8   5      343.27      335.47     14.14 o 
   5   8   5       20.14       36.67      7.85 o 
   6   8   5       33.20       25.12      7.85 o 
   7   8   5        2.95       -8.18      6.39 o 
   8   8   5       84.20       98.45     10.34 o 
   9   8   5        1.08       -6.33      8.71 o 
  -9   9   5        1.65      -15.45     10.30 o 
  -8   9   5       68.12       52.79     12.38 o 
  -7   9   5      196.62      188.15     14.63 o 
  -6   9   5       99.51      112.12     10.92 o 
  -5   9   5       56.29       85.16     14.74 o 
  -4   9   5       32.66       47.50      8.46 o 
  -3   9   5      731.87      733.78     22.36 o 
  -2   9   5      588.29      561.73     25.60 o 
  -1   9   5      102.55      148.14     13.82 o 
   0   9   5     1982.81     2009.18     84.49 o 
   1   9   5        0.02       55.59      8.14 o 
   2   9   5      542.77      536.87     69.83 o 
   3   9   5       69.38       94.29     13.75 o 
   4   9   5       29.03       21.46      9.51 o 
   5   9   5       53.76       70.28     12.86 o 
   6   9   5        7.62        4.18      8.54 o 
   7   9   5       34.83       38.60      9.15 o 
   8   9   5       25.54       29.19      8.08 o 
   9   9   5        0.04        2.78      9.02 o 
  -9  10   5        1.75        3.35     12.09 o 
  -8  10   5        2.79       -3.42      9.68 o 
  -7  10   5        3.07        7.71     10.13 o 
  -6  10   5       33.34       26.33      8.44 o 
  -5  10   5       54.76       41.45     11.24 o 
  -4  10   5       15.19       16.67      7.40 o 
  -3  10   5       49.47       49.33      7.46 o 
  -2  10   5        2.11       -3.71      6.12 o 
  -1  10   5        1.79       10.16     11.08 o 
   0  10   5      561.48      556.59     36.52 o 
   1  10   5       39.23       51.79     11.82 o 
   2  10   5       26.13       26.41      9.04 o 
   3  10   5       18.67        3.44      8.35 o 
   4  10   5        4.87        0.46      7.99 o 
   5  10   5       22.96       18.62      9.64 o 
   6  10   5        0.67        1.00      8.50 o 
   7  10   5        3.37        0.38      9.16 o 
   8  10   5        0.12        2.57     13.61 o 
  -8  11   5        5.37        7.09     11.75 o 
  -7  11   5       55.81       35.49     12.44 o 
  -6  11   5       42.67       52.07     11.86 o 
  -5  11   5      549.96      514.96     19.37 o 
  -4  11   5      174.15      185.85     12.88 o 
  -3  11   5      452.68      407.83     20.56 o 
  -2  11   5       62.79       66.17     10.03 o 
  -1  11   5      108.42      112.83     11.33 o 
   0  11   5       14.64        7.66      6.83 o 
   1  11   5      175.62      167.01     15.30 o 
   2  11   5      164.00      143.95     14.07 o 
   3  11   5       10.04       30.92     10.54 o 
   4  11   5        4.35        8.30     13.39 o 
   5  11   5       16.53       18.13     10.23 o 
   6  11   5        9.43       -0.57      8.71 o 
   7  11   5        1.07        1.01      9.85 o 
   8  11   5        1.54        8.81     15.17 o 
  -7  12   5       54.67       61.57     14.57 o 
  -6  12   5       51.97       58.65     10.51 o 
  -5  12   5        5.42        7.55      9.02 o 
  -4  12   5       94.18      100.27     11.59 o 
  -3  12   5       44.92       61.98      8.38 o 
  -2  12   5       84.18       89.02     10.61 o 
  -1  12   5      151.28      127.68     11.75 o 
   0  12   5        0.01       -3.63      6.61 o 
   1  12   5       14.17       -0.89     12.22 o 
   2  12   5        1.77       -2.15      8.16 o 
   3  12   5        1.16        6.89      8.69 o 
   4  12   5       15.63       -0.22      9.14 o 
   5  12   5        4.10       -7.11      8.36 o 
   6  12   5       20.65       25.02     11.40 o 
   7  12   5       22.10       27.04     11.95 o 
  -7  13   5        1.23      -11.42      9.79 o 
  -6  13   5        7.86       -2.34      8.58 o 
  -5  13   5      106.04      136.15     14.08 o 
  -4  13   5        0.54        0.21      8.21 o 
  -3  13   5       30.99       31.02     10.12 o 
  -2  13   5       27.68       33.52      9.15 o 
  -1  13   5        8.32        1.99      6.99 o 
   0  13   5       61.67       54.67     12.41 o 
   1  13   5      161.55      154.30     14.70 o 
   2  13   5       11.65       22.25     11.08 o 
   3  13   5       64.41       77.36     13.60 o 
   4  13   5       15.79        6.32      9.86 o 
   5  13   5        7.80       16.20     11.36 o 
   6  13   5        2.39       22.29     11.79 o 
  -6  14   5        9.42        0.49     10.03 o 
  -5  14   5        1.12       -9.56      8.85 o 
  -4  14   5       86.74       76.34     12.11 o 
  -3  14   5       10.65       23.74      8.23 o 
  -2  14   5       35.88       56.00      9.08 o 
  -1  14   5       80.07      119.38     16.15 o 
   0  14   5        0.25        0.20      9.57 o 
   1  14   5      154.62      141.13     17.31 o 
   2  14   5        7.99       36.97     11.83 o 
   3  14   5      372.01      339.32     21.84 o 
   4  14   5       32.11       45.82     12.71 o 
   5  14   5        0.03       -6.34     10.59 o 
  -4  15   5        0.19       -9.52      8.91 o 
  -3  15   5       21.43       18.36      8.35 o 
  -2  15   5        0.46       -1.92      7.10 o 
  -1  15   5       12.06        5.11     10.03 o 
   0  15   5        4.61       -5.10     10.34 o 
   1  15   5        0.73        2.61     10.55 o 
   2  15   5        0.97        3.46     10.37 o 
   3  15   5        7.52       12.82     10.79 o 
   4  15   5       26.45       29.04     11.44 o 
  -3  16   5        5.30        0.54      9.22 o 
  -2  16   5       30.27       25.64     10.22 o 
  -1  16   5       39.20       48.60     10.80 o 
   0  16   5       20.33       18.59     12.14 o 
   1  16   5       15.97       25.54     12.13 o 
   2  16   5       42.63       53.97     16.09 o 
 -10   0   6       46.38       60.80     17.23 o 
  -8   0   6        7.15       10.93     12.22 o 
  -7   0   6      154.25      149.04     15.78 o 
  -6   0   6      291.80      332.04     21.92 o 
  -5   0   6     1579.41     1568.33     58.73 o 
  -4   0   6     1006.78     1023.60     46.10 o 
  -3   0   6     1867.49     1789.48     74.52 o 
  -2   0   6     1439.52     1446.79     63.25 o 
   0   0   6      280.00      266.22     21.70 o 
   1   0   6     2589.17     2539.17    103.41 o 
   2   0   6      638.41      595.86     35.42 o 
   4   0   6     1776.60     1656.24     49.05 o 
   5   0   6        6.33       13.43      9.21 o 
   6   0   6      244.70      230.63     16.56 o 
   7   0   6       12.92       -1.93      9.04 o 
   8   0   6       16.50       11.32     16.34 o 
   9   0   6        0.15       -5.57      9.59 o 
  10   0   6        8.38        2.96     18.18 o 
 -10   1   6       20.76       24.45     14.33 o 
  -9   1   6        9.39       -3.63      9.84 o 
  -8   1   6       36.90        9.89      8.95 o 
  -7   1   6       45.60       49.22      8.15 o 
  -6   1   6      586.77      545.78     19.83 o 
  -5   1   6       14.92       25.26      8.72 o 
  -4   1   6       13.26       15.67      5.42 o 
  -3   1   6      459.00      456.69     19.91 o 
  -2   1   6       46.01       37.12      9.90 o 
  -1   1   6      422.32      440.14     14.29 o 
   0   1   6       26.55       34.32      5.30 o 
   1   1   6      301.96      300.11     11.98 o 
   2   1   6      249.61      231.22     15.52 o 
   3   1   6      402.96      405.07     13.57 o 
   4   1   6       68.09       83.72      8.66 o 
   5   1   6       17.57       12.47      6.52 o 
   6   1   6        0.96        4.02      6.51 o 
   7   1   6       65.57       62.78      8.67 o 
   8   1   6        1.48       -1.68      6.70 o 
   9   1   6       16.51       13.48     10.70 o 
  10   1   6        1.69       18.96     16.87 o 
 -10   2   6        6.09       -7.34     10.14 o 
  -9   2   6      199.25      191.64     15.53 o 
  -8   2   6       64.90       84.11     12.18 o 
  -7   2   6       86.43       91.41     32.94 o 
  -6   2   6      331.61      332.38     17.12 o 
  -5   2   6      629.94      594.79     16.90 o 
  -4   2   6      615.66      595.47     18.72 o 
  -3   2   6       56.33       60.75      6.32 o 
  -2   2   6      390.29      403.47     15.45 o 
  -1   2   6      429.10      423.33     13.89 o 
   0   2   6       20.67       33.98      5.38 o 
   1   2   6      244.73      229.68      9.84 o 
   2   2   6      501.47      512.80     17.94 o 
   3   2   6      231.55      210.56     11.52 o 
   4   2   6       88.60      106.53      9.22 o 
   5   2   6        6.52       28.57      9.04 o 
   6   2   6       39.01       54.54      7.70 o 
   7   2   6        2.25       -7.63      6.24 o 
   8   2   6       13.92        8.81      7.17 o 
   9   2   6        0.08       -6.25      7.29 o 
  10   2   6       20.49        9.93     14.28 o 
 -10   3   6        1.07      -16.52     16.51 o 
  -9   3   6        2.33       -4.93     10.04 o 
  -8   3   6       14.98       11.31     13.16 o 
  -7   3   6      151.19      169.44     14.10 o 
  -6   3   6       80.38       87.62     12.34 o 
  -5   3   6       32.17       20.76      9.63 o 
  -4   3   6      159.04      166.43      9.18 o 
  -3   3   6       25.02       21.68      6.47 o 
  -2   3   6      726.58      719.09     30.00 o 
  -1   3   6      255.27      213.85      9.92 o 
   0   3   6      185.49      202.85      9.50 o 
   1   3   6        0.00        9.49      4.59 o 
   2   3   6      554.75      535.94     33.82 o 
   3   3   6       25.30       33.64      7.50 o 
   4   3   6        7.22        4.23      5.34 o 
   5   3   6      274.96      234.99     11.10 o 
   6   3   6       21.21       20.08      7.17 o 
   7   3   6       20.49        8.57      7.00 o 
   8   3   6        1.12       -8.33      6.36 o 
   9   3   6        0.57       -7.42      6.72 o 
  10   3   6        8.02       15.36     13.83 o 
 -10   4   6        8.64        9.17     14.84 o 
  -9   4   6        2.02       -8.83     10.42 o 
  -8   4   6       15.87        2.93      9.82 o 
  -7   4   6      198.12      189.69     15.10 o 
  -6   4   6      200.36      182.01     16.34 o 
  -5   4   6      743.86      660.81     28.30 o 
  -4   4   6      471.60      477.58     15.20 o 
  -3   4   6     1476.67     1373.20     61.97 o 
  -2   4   6      524.47      485.58     28.95 o 
  -1   4   6        9.80       11.32      5.46 o 
   0   4   6      246.72      230.70     14.46 o 
   1   4   6       11.60        9.44      4.89 o 
   2   4   6       18.69       26.62      7.07 o 
   3   4   6      154.77      175.92     17.63 o 
   4   4   6        0.10       -5.19      5.94 o 
   5   4   6        8.13       12.17      6.50 o 
   6   4   6       21.13       20.42      7.34 o 
   7   4   6        0.12       -6.75      6.39 o 
   8   4   6        1.36       -9.71      6.47 o 
   9   4   6       14.61       21.81     10.00 o 
  10   4   6        6.27        6.99     13.76 o 
 -10   5   6        1.20      -16.20     10.80 o 
  -9   5   6        8.01      -14.28     10.23 o 
  -8   5   6        1.43      -12.13      8.09 o 
  -7   5   6       35.01       37.99     19.91 o 
  -6   5   6       59.63       41.68     17.99 o 
  -5   5   6      158.05      145.69     11.18 o 
  -4   5   6       30.97       38.71      7.50 o 
  -3   5   6      399.05      379.00     21.51 o 
  -2   5   6      528.70      541.17     28.38 o 
  -1   5   6      172.06      173.24     13.83 o 
   0   5   6     1573.84     1655.83     82.95 o 
   1   5   6       22.54       36.25      6.36 o 
   2   5   6       97.60      120.29     12.38 o 
   3   5   6      309.54      319.94     15.49 o 
   4   5   6       88.62       95.98     10.19 o 
   5   5   6       26.35       17.01      6.82 o 
   6   5   6        0.47       -3.50      6.13 o 
   7   5   6       11.87       18.55      7.40 o 
   8   5   6       57.52       68.03      9.72 o 
   9   5   6        8.59       15.53      9.49 o 
  -9   6   6        5.93       -7.59     11.11 o 
  -8   6   6       26.52       38.14     13.02 o 
  -7   6   6        6.35        8.88     10.21 o 
  -6   6   6        0.66      -12.52      8.39 o 
  -5   6   6        3.15       -1.69      6.42 o 
  -4   6   6       74.01       63.88     11.80 o 
  -3   6   6       10.46       14.96      6.19 o 
  -2   6   6      356.43      333.38     13.51 o 
  -1   6   6      460.30      470.09     28.94 o 
   0   6   6      242.00      286.70     25.70 o 
   1   6   6      445.74      453.88     35.15 o 
   2   6   6       85.72      110.29     28.61 o 
   3   6   6      496.86      484.17     17.67 o 
   4   6   6       13.55       14.34      7.43 o 
   5   6   6        7.49       -5.60      6.16 o 
   6   6   6       32.34       39.62      8.24 o 
   7   6   6      156.77      183.19     11.83 o 
   8   6   6        9.23       12.67      7.71 o 
   9   6   6      101.06      125.29     13.90 o 
  -9   7   6        1.77        3.26     11.98 o 
  -8   7   6       47.51       58.32     12.36 o 
  -7   7   6        0.67        1.10      9.33 o 
  -6   7   6        1.68       21.77     31.46 o 
  -5   7   6        7.08       17.40      7.31 o 
  -4   7   6      103.32      135.95     13.69 o 
  -3   7   6      277.77      261.08     16.25 o 
  -2   7   6        0.23       -3.03      5.49 o 
  -1   7   6       43.64       49.39      7.83 o 
   0   7   6      231.67      217.20     13.81 o 
   1   7   6       44.55       31.57      7.14 o 
   2   7   6       23.74       28.08      9.55 o 
   3   7   6        1.28        1.53      8.94 o 
   4   7   6      368.92      349.66     20.02 o 
   5   7   6      130.74      162.21     11.84 o 
   6   7   6      856.15      807.11     25.48 o 
   7   7   6        4.38       15.60      7.84 o 
   8   7   6        3.28        4.40      7.84 o 
   9   7   6        1.08       -5.48      9.01 o 
  -9   8   6        0.82       -0.62     11.97 o 
  -8   8   6        5.67        4.60     10.85 o 
  -7   8   6       10.75       26.99     11.58 o 
  -6   8   6        5.91      -19.29     16.12 o 
  -5   8   6       32.63       36.40      8.79 o 
  -4   8   6      607.80      573.23     27.21 o 
  -3   8   6      412.43      418.90     51.43 o 
  -2   8   6       39.23       48.12     14.95 o 
  -1   8   6       25.41       96.50     14.84 o 
   0   8   6     1263.07     1296.67     32.97 o 
   1   8   6      214.79      219.28     12.41 o 
   2   8   6       25.18       50.12     10.83 o 
   3   8   6     1205.94     1144.10     41.08 o 
   4   8   6       22.06       63.86     27.44 o 
   5   8   6      267.60      271.17     18.39 o 
   6   8   6       16.14       17.34     10.16 o 
   7   8   6       71.84       75.72     14.14 o 
   8   8   6       23.53       26.07      8.95 o 
   9   8   6        0.19       17.96     10.59 o 
  -8   9   6       19.09       24.24     12.08 o 
  -7   9   6        0.25       -2.97     10.72 o 
  -6   9   6        0.12      -17.53     20.11 o 
  -5   9   6      126.51      127.81     19.20 o 
  -4   9   6        1.87        6.07      8.86 o 
  -3   9   6       35.41       49.08     20.93 o 
  -2   9   6        1.45        2.93      6.02 o 
  -1   9   6       14.71       15.14      6.89 o 
   0   9   6      102.31      109.15     10.70 o 
   1   9   6       41.75       64.44     12.52 o 
   2   9   6       81.44       72.40     12.25 o 
   3   9   6      455.81      403.23     22.18 o 
   4   9   6        0.16       -1.61      8.32 o 
   5   9   6       30.92       16.24     10.33 o 
   6   9   6        7.70        4.52      9.77 o 
   7   9   6        7.33       -0.90     10.20 o 
   8   9   6       16.78       -0.88     11.55 o 
  -8  10   6       36.43       23.28     11.94 o 
  -7  10   6        7.53       14.00     17.29 o 
  -6  10   6       22.89       16.06     10.33 o 
  -5  10   6      238.92      195.74     13.04 o 
  -4  10   6       31.14       31.02      8.92 o 
  -3  10   6      309.29      303.61     20.43 o 
  -2  10   6      223.40      245.53     13.02 o 
  -1  10   6       33.83       30.23      8.22 o 
   0  10   6       15.76        9.04      7.04 o 
   1  10   6        0.23        4.18      8.58 o 
   2  10   6      362.72      321.52     20.78 o 
   3  10   6      217.78      201.81     28.61 o 
   4  10   6       18.92       22.74     10.33 o 
   5  10   6       26.20       20.34     10.52 o 
   6  10   6       38.86       35.45     11.18 o 
   7  10   6        1.25      -13.48      8.99 o 
   8  10   6        1.74       -3.74     10.88 o 
  -7  11   6       20.75       49.82     13.59 o 
  -6  11   6        3.95       -1.31     16.34 o 
  -5  11   6      152.28      187.34     13.53 o 
  -4  11   6        0.05        2.83      7.86 o 
  -3  11   6      105.09      144.94     11.02 o 
  -2  11   6       53.02       44.70      9.36 o 
  -1  11   6      221.50      177.91     12.25 o 
   0  11   6       13.49       13.48      7.26 o 
   1  11   6       13.90       23.74     10.73 o 
   2  11   6       34.49       29.94     12.88 o 
   3  11   6        4.83       -0.01      9.01 o 
   4  11   6        4.31       -1.40      9.86 o 
   5  11   6        9.70       -3.22      8.98 o 
   6  11   6       20.86       24.28     12.22 o 
   7  11   6        0.11       -4.64     10.59 o 
  -6  12   6        6.87       10.88     12.03 o 
  -5  12   6       38.30       54.48     11.80 o 
  -4  12   6       24.09       12.31     14.80 o 
  -3  12   6       75.65       88.53     10.20 o 
  -2  12   6      338.90      311.72     15.77 o 
  -1  12   6       47.01       84.74     10.70 o 
   0  12   6        7.15       -1.09      7.03 o 
   1  12   6      189.73      189.05     16.40 o 
   2  12   6        0.58       17.10     10.78 o 
   3  12   6        4.71       -7.24      9.03 o 
   4  12   6       27.87       21.61     11.47 o 
   5  12   6       27.72       35.22     12.40 o 
   6  12   6        7.19       -6.11      9.20 o 
  -5  13   6       25.87       25.78     10.56 o 
  -4  13   6      127.23      132.78     20.14 o 
  -3  13   6       42.21       45.26     10.83 o 
  -2  13   6       14.99       39.23      9.82 o 
  -1  13   6       61.89       76.05     10.89 o 
   0  13   6       98.90      109.20     16.17 o 
   1  13   6      111.92      117.88     16.73 o 
   2  13   6       12.08        9.45     10.03 o 
   3  13   6        0.32        9.35     11.32 o 
   4  13   6        0.04       -0.53      9.98 o 
   5  13   6        3.78        2.25     10.25 o 
  -4  14   6        0.29        7.19     10.07 o 
  -3  14   6        1.31       10.43      9.00 o 
  -2  14   6       23.32       13.17      8.70 o 
  -1  14   6       23.48       18.05      9.10 o 
   0  14   6        0.62        2.28     10.85 o 
   1  14   6        4.69        4.20     10.90 o 
   2  14   6       57.00       66.15     14.10 o 
   3  14   6      126.12      159.19     18.87 o 
   4  14   6       52.05       40.83     14.21 o 
  -2  15   6        0.20        2.63      8.30 o 
  -1  15   6        6.21       -3.76     10.40 o 
   0  15   6       23.43       22.59     11.53 o 
   1  15   6       18.26       14.51     11.47 o 
   2  15   6        1.25        6.15     10.63 o 
  -9   1   7        4.01       18.74     15.00 o 
  -8   1   7      200.65      169.00     21.70 o 
  -7   1   7       50.09       61.28     11.88 o 
  -6   1   7       21.18       19.41      9.14 o 
  -5   1   7       27.67       29.87      9.80 o 
  -4   1   7      212.08      222.60      8.73 o 
  -3   1   7      202.97      175.04     10.64 o 
  -2   1   7      400.67      347.27     13.85 o 
  -1   1   7      190.68      184.29     10.40 o 
   0   1   7      383.84      385.00     13.97 o 
   1   1   7      301.41      300.27     18.63 o 
   2   1   7      107.97      103.24     13.23 o 
   3   1   7        0.16       -9.08      8.01 o 
   4   1   7      355.95      329.62     13.49 o 
   5   1   7      161.76      163.78     11.56 o 
   6   1   7       37.52       31.67      8.29 o 
   7   1   7      174.97      190.62     17.45 o 
   8   1   7        0.36        2.48      7.64 o 
   9   1   7        0.80       -2.28      9.00 o 
  -9   2   7       26.17       51.18     13.11 o 
  -8   2   7       15.55        9.59     10.45 o 
  -7   2   7      204.45      233.02     20.30 o 
  -6   2   7       31.68       34.22     10.17 o 
  -5   2   7      451.89      426.78     19.14 o 
  -4   2   7       12.66       10.23      6.99 o 
  -3   2   7      990.92      864.93     28.79 o 
  -2   2   7      155.34      131.02      9.61 o 
  -1   2   7       42.71       59.33      7.68 o 
   0   2   7      669.79      689.79     28.76 o 
   1   2   7        0.70      -10.65      7.64 o 
   2   2   7        8.58        4.81      8.20 o 
   3   2   7       54.26       56.38     14.61 o 
   4   2   7      216.62      179.05     12.26 o 
   5   2   7       10.89       15.33      8.47 o 
   6   2   7        5.04       -5.33      6.36 o 
   7   2   7        4.43        1.53      7.40 o 
   8   2   7       12.95       13.70     10.12 o 
   9   2   7        1.01       -9.47      7.41 o 
  -9   3   7        4.56      -14.66      9.78 o 
  -8   3   7        6.41       -2.13     10.44 o 
  -7   3   7        5.63       -4.16     11.02 o 
  -6   3   7      151.97      174.12     18.80 o 
  -5   3   7       44.98       41.09     10.69 o 
  -4   3   7        5.27        0.80      6.68 o 
  -3   3   7      462.45      414.42     27.24 o 
  -2   3   7      287.66      279.72     14.33 o 
  -1   3   7      798.93      778.37     48.99 o 
   0   3   7        3.63       -2.44      8.58 o 
   1   3   7       12.64       -1.84     10.99 o 
   2   3   7      194.88      181.46     16.24 o 
   3   3   7        4.62       -3.55      7.01 o 
   4   3   7        6.84       15.74      8.85 o 
   5   3   7       13.16       10.17      6.85 o 
   6   3   7       40.26       35.83      8.36 o 
   7   3   7        0.08        0.51      7.68 o 
   8   3   7        8.33        6.39      7.65 o 
   9   3   7        0.65       -0.95      8.12 o 
  -9   4   7       13.82       -2.17     14.50 o 
  -8   4   7       83.44       99.77     35.81 o 
  -7   4   7       40.00       13.94      9.48 o 
  -6   4   7       93.94      114.28     14.12 o 
  -5   4   7      373.42      352.32     28.89 o 
  -4   4   7      476.75      471.89     41.55 o 
  -3   4   7      161.40      154.96     11.05 o 
  -2   4   7      905.07      845.18     57.92 o 
  -1   4   7      743.16      716.26     35.33 o 
   0   4   7        0.03        2.93      8.87 o 
   1   4   7       88.01      101.07     20.00 o 
   2   4   7        0.04        0.69      9.14 o 
   3   4   7       45.63       44.35      9.59 o 
   4   4   7        0.28       -6.22      7.50 o 
   5   4   7       30.32       34.95      9.49 o 
   6   4   7        0.07       -6.60      7.18 o 
   7   4   7        0.24       -4.48      7.29 o 
   8   4   7       48.33       44.90      9.62 o 
   9   4   7       12.10       14.36      8.98 o 
  -9   5   7        4.83       -0.55     10.78 o 
  -8   5   7       30.88       17.73     14.89 o 
  -7   5   7        0.41      -13.16      8.77 o 
  -6   5   7       80.49       92.06     22.62 o 
  -5   5   7       77.52      110.72     30.18 o 
  -4   5   7       84.14       95.30     16.89 o 
  -3   5   7       14.82       19.14      7.02 o 
  -2   5   7      983.59      902.19     29.70 o 
  -1   5   7      110.12      163.11     39.18 o 
   0   5   7      723.38      733.24     71.23 o 
   1   5   7      693.28      715.81     73.88 o 
   2   5   7       56.49       44.29     17.63 o 
   3   5   7       13.74        8.45      9.41 o 
   4   5   7       15.61       -1.58      7.89 o 
   5   5   7       45.67       49.09     10.25 o 
   6   5   7        0.24       -4.43      6.81 o 
   7   5   7       14.62       12.37      8.31 o 
   8   5   7        4.41        1.80      7.85 o 
  -8   6   7      167.76      223.25     20.13 o 
  -7   6   7        1.87       -5.36     10.82 o 
  -6   6   7       12.62       18.02      9.70 o 
  -5   6   7      121.47      142.20     34.02 o 
  -4   6   7      180.90      186.87     19.59 o 
  -3   6   7        8.46       15.78      7.55 o 
  -2   6   7      413.84      398.84     15.68 o 
  -1   6   7      121.17      156.24     19.73 o 
   0   6   7        3.58       -3.89      8.98 o 
   1   6   7      835.75      812.34     70.06 o 
   2   6   7        1.14       18.28     20.30 o 
   3   6   7      427.09      436.54     24.23 o 
   4   6   7      411.07      396.52     57.28 o 
   5   6   7      180.18      163.62     15.94 o 
   6   6   7       50.99       71.75     11.19 o 
   7   6   7       45.83       55.19     11.09 o 
   8   6   7        0.00        5.81      8.47 o 
  -8   7   7       63.64       63.59     28.22 o 
  -7   7   7        4.09        0.93     10.76 o 
  -6   7   7       11.57        3.63     10.05 o 
  -5   7   7       22.95       21.37     10.39 o 
  -4   7   7       55.27       59.52      9.40 o 
  -3   7   7       35.52       42.48      9.87 o 
  -2   7   7        0.32        5.84      6.38 o 
  -1   7   7      291.11      271.90     13.13 o 
   0   7   7       75.32       86.98     22.65 o 
   1   7   7        1.61       14.27      9.75 o 
   2   7   7       61.78       88.07     14.49 o 
   3   7   7      803.68      796.07     44.18 o 
   4   7   7       48.30       72.98     13.19 o 
   5   7   7       20.88       26.71     10.52 o 
   6   7   7       68.15       89.07     14.86 o 
   7   7   7      109.38      118.02     16.75 o 
   8   7   7       37.39       47.84     12.12 o 
  -8   8   7        2.89       -9.14     11.85 o 
  -7   8   7        2.63        9.85     12.10 o 
  -6   8   7      110.95      167.91     47.88 o 
  -5   8   7      109.16      139.92     26.41 o 
  -4   8   7        0.63       -4.10      7.51 o 
  -3   8   7       43.09       39.89     10.81 o 
  -2   8   7       39.01       47.25     11.36 o 
  -1   8   7      258.29      222.74     12.47 o 
   0   8   7      135.17      142.32     28.20 o 
   1   8   7       26.41       29.15     15.28 o 
   2   8   7      129.11      142.11     16.22 o 
   3   8   7      179.44      172.47     17.78 o 
   4   8   7       11.15       12.64     10.10 o 
   5   8   7      153.64      176.88     18.18 o 
   6   8   7      401.58      376.52     22.94 o 
   7   8   7       58.94       56.02     14.57 o 
  -7   9   7       59.41       88.65     16.33 o 
  -6   9   7        1.24       -0.26     10.64 o 
  -5   9   7        8.86        4.87     12.98 o 
  -4   9   7        0.38       -0.57      7.91 o 
  -3   9   7       68.64       82.60     10.23 o 
  -2   9   7      104.17      102.86     11.09 o 
  -1   9   7        0.37       16.06     10.60 o 
   0   9   7      514.33      461.93     35.28 o 
   1   9   7       99.46      130.37     27.78 o 
   2   9   7       68.33       53.57     12.25 o 
   3   9   7        8.51        9.69     13.41 o 
   4   9   7        1.23       -3.38     10.21 o 
   5   9   7      100.38      121.24     16.63 o 
   6   9   7       25.69       23.82     11.54 o 
   7   9   7        6.69        1.87     12.13 o 
  -7  10   7       94.90      115.66     17.14 o 
  -6  10   7        1.22       -1.37     15.09 o 
  -5  10   7       40.89       48.78     14.24 o 
  -4  10   7      298.08      275.19     18.56 o 
  -3  10   7       34.81       59.85     12.02 o 
  -2  10   7      475.20      441.01     35.64 o 
  -1  10   7        5.50       19.41      8.09 o 
   0  10   7      358.18      382.04     57.45 o 
   1  10   7        4.04       32.83     11.61 o 
   2  10   7      199.37      224.46     27.39 o 
   3  10   7       26.77       33.80     12.42 o 
   4  10   7       18.20       23.55     12.16 o 
   5  10   7        6.28        2.89     10.59 o 
   6  10   7        0.29      -11.01     10.93 o 
  -6  11   7       34.17       70.51     15.76 o 
  -5  11   7      174.87      174.31     15.49 o 
  -4  11   7       12.15       17.94      9.48 o 
  -3  11   7        6.84       11.14      8.73 o 
  -2  11   7      265.22      261.21     19.06 o 
  -1  11   7      251.65      231.91     14.81 o 
   0  11   7       85.83       86.34     13.83 o 
   1  11   7        7.62       28.16     11.47 o 
   2  11   7        2.72       15.80     10.80 o 
   3  11   7       80.84       90.79     15.71 o 
   4  11   7       21.64       14.60     11.66 o 
   5  11   7        0.12       -0.33     11.47 o 
   6  11   7        1.92       -5.83     11.18 o 
  -5  12   7       25.02       17.37     11.17 o 
  -4  12   7       31.87       21.28     10.13 o 
  -3  12   7        0.21       -9.49      8.12 o 
  -2  12   7        9.95        9.55      9.69 o 
  -1  12   7        2.61       -1.92      8.00 o 
   0  12   7       77.94       79.60     21.59 o 
   1  12   7        8.79        5.75     10.67 o 
   2  12   7       17.08       27.05     12.35 o 
   3  12   7       53.60       42.62     13.03 o 
   4  12   7        2.60        0.77     13.05 o 
   5  12   7        5.45       -0.94     11.13 o 
  -4  13   7        0.93        5.40     11.79 o 
  -3  13   7       97.48      106.46     13.81 o 
  -2  13   7       78.90       97.65     12.90 o 
  -1  13   7        0.48       -4.26     10.61 o 
   0  13   7        0.19       -3.76      9.68 o 
   1  13   7       71.12       44.16     27.80 o 
   2  13   7        8.57        1.61     12.44 o 
   3  13   7       12.65        4.97     11.71 o 
  -1  14   7       15.57        2.59     11.94 o 
   0  14   7       54.85       50.24     13.99 o 
   1  14   7        0.51        0.03     11.20 o 
  -8   0   8      489.86      454.69     30.96 o 
  -7   0   8       11.64       17.46     13.83 o 
  -3   0   8       44.36       35.31     14.11 o 
  -2   0   8        6.29      -12.16     10.60 o 
  -1   0   8      293.07      232.76     23.48 o 
   0   0   8       37.08       21.86     14.11 o 
   1   0   8        9.60        9.09     14.56 o 
   2   0   8       19.01      -12.38     13.55 o 
   3   0   8       12.93        2.57     14.84 o 
   4   0   8      138.47      117.13     24.76 o 
   5   0   8        0.10      -13.80      9.20 o 
   6   0   8        0.00        2.22     11.31 o 
   7   0   8        5.55        3.05     12.24 o 
   8   0   8       13.57       41.72     21.08 o 
  -8   1   8        0.45       18.57     16.40 o 
  -7   1   8        0.80       -3.74     13.00 o 
  -6   1   8       14.75       -2.23     11.82 o 
  -5   1   8      141.63      150.21     19.10 o 
  -4   1   8       99.41      158.76     30.12 o 
  -3   1   8       32.78       29.01      7.45 o 
  -2   1   8      215.13      164.65     10.98 o 
  -1   1   8       11.45        2.99      8.03 o 
   0   1   8      105.81       92.37     13.36 o 
   1   1   8      130.18      120.31     15.69 o 
   2   1   8        0.66       -2.46      8.97 o 
   3   1   8      212.33      206.28     17.63 o 
   4   1   8        0.29      -15.82     10.93 o 
   5   1   8       82.07       76.68     10.59 o 
   6   1   8        8.05        7.20      9.05 o 
   7   1   8      125.07      153.70     16.28 o 
   8   1   8        0.86       -2.90      8.67 o 
  -8   2   8        0.07      -10.32     12.44 o 
  -7   2   8       49.38       56.45     12.79 o 
  -6   2   8      117.77      138.42     15.57 o 
  -5   2   8       56.39       54.53     11.67 o 
  -4   2   8        1.87       -2.57      6.97 o 
  -3   2   8       63.11       52.52     10.30 o 
  -2   2   8      591.62      515.68     18.14 o 
  -1   2   8      154.12      176.35     15.38 o 
   0   2   8      180.56      167.05     16.21 o 
   1   2   8        6.00       -2.66      9.27 o 
   2   2   8        6.68        0.73      9.35 o 
   3   2   8        1.26       -6.91      9.42 o 
   4   2   8      142.39      179.57     28.64 o 
   5   2   8       11.93        7.28      9.37 o 
   6   2   8       47.21       40.90      9.62 o 
   7   2   8       32.62       32.95     10.87 o 
   8   2   8       41.17       55.98     10.64 o 
  -8   3   8       15.49       -1.20     12.80 o 
  -7   3   8      200.85      214.97     17.38 o 
  -6   3   8        0.01      -12.20      8.13 o 
  -5   3   8        6.57       -1.56      9.68 o 
  -4   3   8      489.42      504.05     38.64 o 
  -3   3   8      242.75      210.71     15.90 o 
  -2   3   8      101.52      118.80     23.03 o 
  -1   3   8        0.57        5.41     13.44 o 
   0   3   8      377.10      386.73     45.18 o 
   1   3   8      960.09     1010.31     90.64 o 
   2   3   8      118.44      155.90     18.28 o 
   3   3   8       18.71       17.54     11.99 o 
   4   3   8       10.52        9.65      9.17 o 
   5   3   8       44.67       32.73     10.21 o 
   6   3   8       13.68        7.43     10.11 o 
   7   3   8        6.78        5.42      9.12 o 
   8   3   8        0.29        5.02      8.85 o 
  -8   4   8        0.60       -7.19     24.37 o 
  -7   4   8       26.58       19.16     12.50 o 
  -6   4   8        0.03       -4.16     10.72 o 
  -5   4   8       18.60       49.40     41.89 o 
  -4   4   8      181.34      182.45     13.22 o 
  -3   4   8        6.49       11.09      6.96 o 
  -2   4   8       58.93       74.90     10.90 o 
  -1   4   8       63.12       64.86     13.63 o 
   0   4   8        1.65       -5.00      8.71 o 
   1   4   8        0.02       -4.46     10.43 o 
   2   4   8      290.59      294.29     35.28 o 
   3   4   8        7.26       -1.03     10.14 o 
   4   4   8       96.17      100.66     16.47 o 
   5   4   8        4.22      -10.18      8.97 o 
   6   4   8        2.58        8.07      9.98 o 
   7   4   8        0.09        5.03      8.99 o 
  -8   5   8      130.77      120.75     17.72 o 
  -7   5   8        0.01       -2.16     11.76 o 
  -6   5   8       32.52       32.14     13.05 o 
  -5   5   8      492.96      545.52    115.96 o 
  -4   5   8       92.03      101.24     18.52 o 
  -3   5   8        0.12       -3.20      6.96 o 
  -2   5   8      349.29      360.33     42.52 o 
  -1   5   8      602.47      690.13     96.55 o 
   0   5   8       37.73       42.07     14.50 o 
   1   5   8      720.81      813.82     77.67 o 
   2   5   8      600.84      600.66     70.64 o 
   3   5   8        6.58        2.03     10.67 o 
   4   5   8        1.69      -10.88     10.79 o 
   5   5   8        2.21       13.21     11.38 o 
   6   5   8        5.31        1.78     10.83 o 
   7   5   8       96.73      115.07     14.07 o 
  -7   6   8        4.02        2.33     11.64 o 
  -6   6   8        4.06        0.71     10.84 o 
  -5   6   8       25.96       27.95     11.92 o 
  -4   6   8       15.20        4.66      7.90 o 
  -3   6   8        1.08       -1.53      8.07 o 
  -2   6   8       54.71       49.34     10.05 o 
  -1   6   8        1.52       16.79     10.35 o 
   0   6   8      125.39      130.63     22.78 o 
   1   6   8      242.70      195.99     24.74 o 
   2   6   8        0.20        2.74      9.64 o 
   3   6   8      118.22      143.64     17.24 o 
   4   6   8       71.04       75.99     15.17 o 
   5   6   8       20.38       24.75     13.58 o 
   6   6   8       37.18       35.96     13.02 o 
   7   6   8        9.74       11.14     12.75 o 
  -7   7   8       12.37        4.32     12.67 o 
  -6   7   8      130.96      189.39     25.94 o 
  -5   7   8      203.11      218.69     48.78 o 
  -4   7   8        2.50        5.91      8.22 o 
  -3   7   8      119.27      103.07     13.36 o 
  -2   7   8      176.06      188.70     15.79 o 
  -1   7   8       32.23       44.77     12.10 o 
   0   7   8        4.36       -5.27      9.30 o 
   1   7   8      142.75      179.17     20.50 o 
   2   7   8      164.36      179.10     17.24 o 
   3   7   8       54.91       63.15     21.06 o 
   4   7   8      166.68      178.87     18.56 o 
   5   7   8        1.94       14.47     12.03 o 
   6   7   8      362.56      347.15     23.01 o 
  -6   8   8       38.52       33.96     13.41 o 
  -5   8   8       56.82       72.07     14.55 o 
  -4   8   8       21.39        8.00      8.76 o 
  -3   8   8        9.50        4.35     13.86 o 
  -2   8   8       10.54        5.95      9.62 o 
  -1   8   8        0.48      -13.58      9.05 o 
   0   8   8        0.31       -7.67      8.02 o 
   1   8   8        4.99       -8.04      9.16 o 
   2   8   8       13.33        9.41     10.37 o 
   3   8   8      139.13      143.88     27.86 o 
   4   8   8       12.43        5.57     10.57 o 
   5   8   8      151.93      155.11     20.27 o 
   6   8   8        4.35       17.72     12.89 o 
  -6   9   8       21.70       33.14     13.80 o 
  -5   9   8       10.98       12.22     12.42 o 
  -4   9   8       67.51       72.63     19.54 o 
  -3   9   8       59.51       68.91     17.12 o 
  -2   9   8       15.71       17.55     10.94 o 
  -1   9   8      225.15      188.98     17.00 o 
   0   9   8       49.63       55.46     13.66 o 
   1   9   8       59.91       73.64     23.45 o 
   2   9   8      178.08      148.45     17.98 o 
   3   9   8       74.02       68.49     14.87 o 
   4   9   8        2.47       13.46     13.92 o 
   5   9   8       34.12       48.12     18.16 o 
  -5  10   8        0.39      -12.53     11.23 o 
  -4  10   8       50.50       64.18     12.86 o 
  -3  10   8       13.92        5.85     10.07 o 
  -2  10   8        7.31        7.65      9.61 o 
  -1  10   8       37.66       30.58     13.22 o 
   0  10   8       21.70       36.19     11.96 o 
   1  10   8      107.91      116.54     16.98 o 
   2  10   8       22.72       21.38     11.97 o 
   3  10   8       37.44       34.62     13.72 o 
   4  10   8        3.50       -6.26     11.46 o 
   5  10   8        0.00       -8.88     10.60 o 
  -4  11   8        4.27        5.55     12.13 o 
  -3  11   8       37.99       40.81     10.93 o 
  -2  11   8       36.19       41.85     22.03 o 
  -1  11   8       10.37        6.16     10.14 o 
   0  11   8       16.94       27.69     21.14 o 
   1  11   8        4.68        3.51     10.50 o 
   2  11   8       12.15        7.32     11.56 o 
   3  11   8        0.53       -3.16     11.37 o 
  -2  12   8       37.50       47.45     14.44 o 
  -1  12   8       10.48       28.27     13.05 o 
   0  12   8       18.79       48.52     14.05 o 
   1  12   8       86.51       88.84     15.92 o 
   2  12   8        5.75       17.39     11.39 o 
  -7   1   9       19.79        5.80     15.39 o 
  -6   1   9      153.06      159.80     22.42 o 
  -5   1   9      546.88      474.66     29.45 o 
  -4   1   9       27.54       17.96     12.38 o 
  -3   1   9        2.64       -2.18      6.84 o 
  -2   1   9       58.71       67.26     13.41 o 
  -1   1   9      262.58      219.61     18.18 o 
   0   1   9        2.49       -8.37      9.72 o 
   1   1   9       80.40       87.41     15.12 o 
   2   1   9      190.26      188.34     19.62 o 
   3   1   9        1.28      -14.67     10.00 o 
   4   1   9       15.32       -5.40     11.16 o 
   5   1   9       16.17        8.02     12.33 o 
   6   1   9        3.25       -8.39     12.11 o 
  -7   2   9      205.92      184.23     24.99 o 
  -6   2   9        0.32       -7.75     12.61 o 
  -5   2   9       52.16       16.62     14.56 o 
  -4   2   9        0.29        6.80     10.04 o 
  -3   2   9      160.77      105.19     22.42 o 
  -2   2   9      126.24       99.00     21.42 o 
  -1   2   9       21.18       15.56     14.95 o 
   0   2   9        4.02      -12.17      9.60 o 
   1   2   9        0.00       -5.33     10.06 o 
   2   2   9       17.49        2.22     10.02 o 
   3   2   9        3.33        6.69     16.90 o 
   4   2   9       27.75        9.99     15.42 o 
   5   2   9       12.88        1.53     13.25 o 
   6   2   9        0.38      -11.92     10.36 o 
  -6   3   9       25.78       10.29     12.30 o 
  -5   3   9       11.67       -5.76     11.27 o 
  -4   3   9      344.11      352.84     89.33 o 
  -3   3   9      161.99      181.11     24.10 o 
  -2   3   9      319.82      341.08     45.51 o 
  -1   3   9       99.53      123.08     37.34 o 
   0   3   9      490.77      507.50     43.56 o 
   1   3   9      182.08      200.82     20.09 o 
   2   3   9        0.97        5.06     13.36 o 
   3   3   9       19.21       16.34     12.07 o 
   4   3   9      134.29      150.20     27.33 o 
   5   3   9        0.61      -15.81     11.38 o 
   6   3   9        0.07       -8.37     10.14 o 
  -6   4   9       60.23       80.13     15.65 o 
  -5   4   9      104.63      105.13     27.86 o 
  -4   4   9       42.75       55.69     17.07 o 
  -3   4   9       49.13       36.09     17.18 o 
  -2   4   9        7.27       14.92     11.58 o 
  -1   4   9      482.72      468.80     86.82 o 
   0   4   9       48.40       70.66     23.96 o 
   1   4   9      384.09      407.85     43.00 o 
   2   4   9        0.76        0.15     11.04 o 
   3   4   9      144.11      173.30     21.11 o 
   4   4   9      235.05      264.87     47.41 o 
   5   4   9        0.06       -3.33     12.04 o 
   6   4   9        0.28       -4.01     13.09 o 
  -6   5   9       44.74       33.68     13.83 o 
  -5   5   9        0.21        5.71     12.75 o 
  -4   5   9        1.12       10.68     11.78 o 
  -3   5   9       24.30        8.48     16.62 o 
  -2   5   9      105.86       95.22     37.40 o 
  -1   5   9      108.76      121.62     17.71 o 
   0   5   9       72.56       68.86     23.01 o 
   1   5   9       17.47       17.85     12.91 o 
   2   5   9      265.23      247.06     35.45 o 
   3   5   9       61.05       64.36     15.73 o 
   4   5   9       59.86       83.64     19.61 o 
   5   5   9       58.78       52.33     15.66 o 
  -5   6   9        0.16       -4.23     14.45 o 
  -4   6   9       54.55       83.68     28.53 o 
  -3   6   9      122.12      151.04     26.38 o 
  -2   6   9      332.44      330.47     57.06 o 
  -1   6   9        6.30        1.86     10.78 o 
   0   6   9       13.30       12.65     11.65 o 
   1   6   9      190.95      195.16     19.48 o 
   2   6   9      137.81      172.87     20.14 o 
   3   6   9      112.77      135.55     30.40 o 
   4   6   9      123.11      170.78     21.22 o 
   5   6   9      303.49      293.06     33.30 o 
  -5   7   9       56.96       58.65     36.03 o 
  -4   7   9        9.69       18.43     25.13 o 
  -3   7   9        1.32       -5.02     14.67 o 
  -2   7   9        2.01      -10.54      9.90 o 
  -1   7   9       52.22       71.89     14.99 o 
   0   7   9        0.04        2.35     10.36 o 
   1   7   9        0.93        2.66     11.19 o 
   2   7   9        8.04       -2.20     10.61 o 
   3   7   9       63.81       60.39     15.69 o 
   4   7   9       75.16       45.82     17.60 o 
  -4   8   9       56.23       78.88     24.40 o 
  -3   8   9        0.57       -6.02     14.78 o 
  -2   8   9       14.55        9.06     11.71 o 
  -1   8   9        3.86        1.18     11.06 o 
   0   8   9       75.92       80.55     15.95 o 
   1   8   9        1.31       -3.17     10.89 o 
   2   8   9       14.00       -1.69     10.61 o 
   3   8   9        1.40      -11.07     10.13 o 
   4   8   9        2.07       -1.18     12.55 o 
  -3   9   9      125.21      116.24     25.32 o 
  -2   9   9        0.61        2.40     15.62 o 
  -1   9   9        6.66        6.43     11.94 o 
   0   9   9       52.31       59.71     14.58 o 
   1   9   9        2.04      -10.27     10.91 o 
   2   9   9       36.01       22.24     12.20 o 
   3   9   9        0.78       -3.35     10.58 o 
  -1  10   9        0.01        2.14     10.60 o 
   0  10   9        1.40       -5.16     10.82 o 
   1  10   9       14.10       16.55     14.33 o 
  -2   0  10      334.59      378.39     34.30 o 
  -1   0  10        0.50       -1.06     14.33 o 
   0   0  10        4.67        1.34     15.39 o 
   1   0  10      198.52      192.76     25.60 o 
   2   0  10      191.72      215.19     28.72 o 
   3   0  10       43.53       34.08     22.03 o 
   4   0  10       39.76       55.89     21.25 o 
  -2   1  10       39.51       19.08     12.55 o 
  -1   1  10        8.57        2.48     10.31 o 
   0   1  10       33.79       25.39     12.75 o 
   1   1  10        6.31        8.44     12.10 o 
   2   1  10       36.87       43.32     14.06 o 
   3   1  10        7.29        6.21     11.55 o 
   4   1  10       36.11       29.12     21.20 o 
  -2   2  10       53.40       81.24     38.07 o 
  -1   2  10      111.85      130.87     54.44 o 
   0   2  10        5.00        2.18     15.06 o 
   1   2  10       55.34       39.66     19.91 o 
   2   2  10      101.26      119.24     22.78 o 
   3   2  10       25.64       32.15     15.33 o 
   4   2  10        1.41      -11.04     13.02 o 
  -2   3  10        3.03       10.26     13.06 o 
  -1   3  10        1.29        0.74     12.61 o 
   0   3  10        3.08        5.27     12.86 o 
   1   3  10       71.27       77.12     23.96 o 
   2   3  10       54.07       80.30     18.46 o 
   3   3  10       97.84      132.76     21.12 o 
   4   3  10       75.91       98.21     18.85 o 
  -4   4  10       72.52      149.93     36.09 o 
  -3   4  10       57.97       36.42     19.74 o 
  -2   4  10       40.32       46.29     19.88 o 
  -1   4  10       11.26       18.74     13.41 o 
   0   4  10       55.04       76.65     20.36 o 
   1   4  10       14.83       28.29     14.22 o 
   2   4  10       31.82       49.37     16.57 o 
   3   4  10        5.62       24.29     14.36 o 
  -3   5  10      108.00       65.82     21.14 o 
  -2   5  10       71.81       97.50     24.10 o 
  -1   5  10       16.28       23.35     13.98 o 
   0   5  10       11.52        8.06     11.50 o 
   1   5  10        5.57        7.68     13.41 o 
   2   5  10        4.84       -9.44     13.78 o 
   3   5  10      142.62      157.65     21.57 o 
  -2   6  10        7.88        4.57     17.68 o 
  -1   6  10        5.20       -3.87     12.59 o 
   0   6  10        4.26       -8.75     11.25 o 
   1   6  10        0.17       -7.04     11.86 o 
   2   6  10        3.19        0.92     12.38 o 
                                                 
